# Supplementary material for: Optical vector analysis with attometer resolution, 90-dB dynamic range and THz bandwidth
Source: Nat Commun. 2019 Nov 13;10:5135. doi: 10.1038/s41467-019-13129-x (PMC6853945; doi:10.1038/s41467-019-13129-x)
Supplement: Supplementary file 2 — Source Data [file 41467_2019_13129_MOESM2_ESM.zip]

Archive with 12 entries (11 files):
- Source Data/
- Source Data/Fig.3.xlsx
- Source Data/Fig.4a-OSA.xlsx
- Source Data/Fig.4a-OVA.csv
- Source Data/Fig.4b.csv
- Source Data/Fig.5a-OSA.txt
- Source Data/Fig.5a-OVA.csv
- Source Data/Fig.5a-Simulation.csv
- Source Data/Fig.5b-OVA.csv
- Source Data/Fig.5b-Simulation.csv
- Source Data/Fig.6b-OSA.csv
- Source Data/Fig.6b-OVA.csv
