# Supplementary material for: Optical vector analysis with attometer resolution, 90-dB dynamic range and THz bandwidth
Source: Nat Commun. 2019 Nov 13;10:5135. doi: 10.1038/s41467-019-13129-x (PMC6853945; doi:10.1038/s41467-019-13129-x)
Supplement: Supplementary file 2 — Source Data [file 41467_2019_13129_MOESM2_ESM.zip › Source Data/Fig.3.xlsx]

## Sheet: Sheet1
Wavelength	a	b	c
1545.66	-26.592	-100	-49.847
1545.66	-26.237	-100	-57.22
1545.67	-25.852	-100	-50.955
1545.67	-25.226	-70.62	-52.669
1545.68	-22.476	-69.636	-54.521
1545.68	-18.964	-67.802	-100
1545.68	-15.144	-100	-100
1545.69	-13.024	-66.886	-52.995
1545.69	-12.469	-100	-100
1545.7	-12.995	-100	-100
1545.7	-14.974	-100	-100
1545.7	-19.162	-100	-100
1545.71	-22.765	-100	-55.433
1545.71	-24.283	-74.003	-50.457
1545.72	-24.64	-71.89	-58.893
1545.72	-25.383	-100	-51.317
1545.72	-26.02	-100	-51.032
1545.73	-26.479	-70.42	-100
1545.73	-26.936	-81.093	-100
1545.74	-27.134	-72.379	-53.61
1545.74	-27.24	-100	-100
1545.74	-27.506	-100	-51.472
1545.75	-27.75	-100	-50.911
1545.75	-27.916	-67.228	-59.227
1545.76	-28.037	-100	-49.873
1545.76	-28.074	-100	-100
1545.76	-28.143	-100	-100
1545.77	-28.167	-69.003	-100
1545.77	-28.159	-71.391	-53.65
1545.78	-28.272	-67.817	-100
1545.78	-28.293	-71.304	-100
1545.78	-28.303	-76.844	-100
1545.79	-28.334	-71.603	-62.675
1545.79	-28.323	-71.729	-58.087
1545.8	-28.333	-100	-56.14
1545.8	-28.349	-74.244	-52.561
1545.8	-28.258	-100	-100
1545.81	-28.213	-100	-49.945
1545.81	-28.119	-100	-51.979
1545.82	-27.974	-67.33	-57.535
1545.82	-27.932	-68.181	-100
1545.82	-27.83	-72.481	-58.974
1545.83	-27.83	-100	-56.344
1545.83	-27.649	-100	-54.395
1545.84	-27.508	-100	-56.327
1545.84	-27.333	-75.37	-56.496
1545.84	-27.068	-100	-100
1545.85	-26.862	-100	-57.181
1545.85	-26.572	-100	-54.353
1545.86	-26.267	-100	-100
1545.86	-26.01	-100	-50.545
1545.86	-25.636	-100	-53.922
1545.87	-25.185	-100	-55.727
1545.87	-24.932	-71.49	-50.047
1545.88	-22.966	-100	-50.541
1545.88	-18.773	-68.159	-58.433
1545.88	-15.005	-77.262	-50.471
1545.89	-12.475	-100	-51.955
1545.89	-11.39	-73.296	-51.107
1545.9	-11.33	-71.706	-100
1545.9	-12.813	-67.126	-100
1545.9	-15.535	-100	-100
1545.91	-19.442	-100	-55.626
1545.91	-23.061	-100	-50.584
1545.92	-23.3	-100	-55.394
1545.92	-23.858	-78.747	-100
1545.92	-24.827	-100	-61.355
1545.93	-25.389	-100	-57.904
1545.93	-25.766	-100	-54.95
1545.94	-26.226	-71.682	-59.465
1545.94	-26.47	-71.114	-100
1545.94	-26.767	-67.496	-100
1545.95	-27.072	-67.659	-52.551
1545.95	-27.258	-100	-53.932
1545.96	-27.47	-70.753	-100
1545.96	-27.507	-72.699	-49.106
1545.96	-27.66	-71.214	-100
1545.97	-27.653	-77.407	-67.206
1545.97	-27.747	-100	-48.925
1545.98	-27.879	-77.319	-100
1545.98	-27.869	-100	-49.765
1545.98	-27.934	-68.725	-53.989
1545.99	-27.926	-76.503	-61.162
1545.99	-27.878	-100	-100
1546	-27.896	-100	-100
1546	-27.84	-68.893	-100
1546	-27.785	-100	-100
1546.01	-27.769	-100	-100
1546.01	-27.658	-75.184	-100
1546.02	-27.601	-100	-100
1546.02	-27.538	-68.533	-100
1546.02	-27.413	-68.098	-53.184
1546.03	-27.402	-100	-100
1546.03	-27.309	-100	-100
1546.04	-27.138	-67.446	-100
1546.04	-27.036	-100	-53.133
1546.04	-26.729	-100	-53.331
1546.05	-26.607	-100	-100
1546.05	-26.323	-81.697	-100
1546.06	-26.092	-100	-100
1546.06	-25.776	-100	-51.954
1546.06	-25.405	-100	-100
1546.07	-25.057	-100	-100
1546.07	-24.424	-71.331	-51.827
1546.08	-22.551	-71.796	-100
1546.08	-19.698	-65.599	-55.955
1546.08	-15.117	-100	-100
1546.09	-12.094	-71.212	-100
1546.09	-11.067	-76.895	-100
1546.1	-10.922	-69.298	-100
1546.1	-12.578	-75.625	-56.963
1546.1	-15.041	-100	-56.804
1546.11	-18.849	-100	-48.919
1546.11	-22.42	-100	-63.331
1546.12	-23.205	-100	-49.051
1546.12	-23.786	-68.276	-100
1546.12	-24.673	-71.866	-100
1546.13	-25.195	-66.336	-50.247
1546.13	-25.801	-72.759	-51.693
1546.14	-26.058	-67.46	-58.731
1546.14	-26.245	-77.731	-50.46
1546.14	-26.462	-67.888	-48.186
1546.15	-26.695	-100	-100
1546.15	-26.902	-68.672	-54.151
1546.16	-27.093	-68.222	-50.595
1546.16	-27.207	-76.128	-100
1546.16	-27.286	-100	-100
1546.17	-27.332	-100	-50.999
1546.17	-27.338	-72.843	-100
1546.18	-27.471	-69.295	-53.805
1546.18	-27.466	-100	-50.001
1546.18	-27.58	-71.862	-54.285
1546.19	-27.543	-74.315	-51.163
1546.19	-27.574	-69.017	-100
1546.2	-27.648	-100	-100
1546.2	-27.563	-100	-100
1546.2	-27.587	-67.569	-100
1546.21	-27.523	-67.765	-51.919
1546.21	-27.389	-100	-100
1546.22	-27.313	-80.134	-100
1546.22	-27.123	-71.095	-100
1546.22	-27.038	-77.787	-52.501
1546.23	-27.007	-100	-50.768
1546.23	-26.876	-67.238	-51.231
1546.24	-26.709	-67.983	-100
1546.24	-26.589	-100	-53.259
1546.24	-26.22	-68.28	-100
1546.25	-25.936	-65.4	-62.243
1546.25	-25.694	-76.246	-100
1546.26	-25.387	-74.202	-100
1546.26	-25.087	-74.277	-57.736
1546.26	-24.575	-71.794	-52.775
1546.27	-24.154	-100	-100
1546.27	-23.801	-73.911	-100
1546.28	-22.275	-67.974	-100
1546.28	-18.252	-82.511	-49.261
1546.28	-14.55	-70.471	-100
1546.29	-11.517	-100	-57.326
1546.29	-9.596	-100	-53.515
1546.3	-9.4	-66.858	-54.596
1546.3	-10.25	-73.785	-51.131
1546.3	-12.614	-72.906	-51.095
1546.31	-16.909	-100	-100
1546.31	-21.114	-72.613	-58.234
1546.32	-22.127	-77.512	-100
1546.32	-22.446	-70.424	-100
1546.32	-23.459	-100	-51.812
1546.33	-24.098	-71.736	-100
1546.33	-24.781	-71.063	-53.504
1546.34	-25.251	-100	-48.098
1546.34	-25.56	-100	-100
1546.34	-25.819	-100	-60.086
1546.35	-26.064	-67.311	-100
1546.35	-26.522	-100	-51.09
1546.36	-26.716	-73.459	-55.161
1546.36	-26.783	-74.063	-100
1546.36	-26.992	-100	-57.458
1546.37	-27.057	-78.224	-100
1546.37	-27.057	-100	-51.571
1546.38	-27.195	-79.176	-100
1546.38	-27.268	-100	-52.914
1546.38	-27.363	-67.326	-100
1546.39	-27.419	-74.359	-50.406
1546.39	-27.328	-100	-100
1546.4	-27.351	-100	-59.649
1546.4	-27.308	-71.802	-100
1546.4	-27.248	-100	-49.694
1546.41	-27.285	-66.724	-49.835
1546.41	-27.176	-69.267	-100
1546.42	-27.162	-89.703	-49.971
1546.42	-26.996	-100	-51.272
1546.42	-26.923	-68.327	-48.882
1546.43	-26.87	-100	-54.45
1546.43	-26.773	-100	-51.797
1546.44	-26.759	-72.23	-55.191
1546.44	-26.556	-100	-52.847
1546.44	-26.347	-71.465	-100
1546.45	-26.159	-73.969	-49.556
1546.45	-25.859	-66.787	-50.896
1546.46	-25.613	-100	-49.529
1546.46	-25.42	-100	-51.961
1546.46	-25.073	-77.16	-50.958
1546.47	-24.585	-73.827	-52.317
1546.47	-23.997	-100	-53.934
1546.48	-23.355	-100	-100
1546.48	-22.48	-73.127	-51.374
1546.48	-18.246	-100	-100
1546.49	-14.008	-67.689	-50.397
1546.49	-11.54	-69.821	-100
1546.5	-9.405	-100	-53.7
1546.5	-9.094	-100	-51.884
1546.5	-10.096	-100	-50.421
1546.51	-11.653	-69.032	-100
1546.51	-15.786	-100	-100
1546.52	-20.514	-69.961	-53.579
1546.52	-21.802	-67.433	-100
1546.52	-22.291	-100	-100
1546.53	-23.087	-100	-100
1546.53	-24.154	-100	-100
1546.54	-24.692	-70.664	-100
1546.54	-25.006	-100	-58.17
1546.54	-25.368	-75.057	-100
1546.55	-25.542	-100	-50.911
1546.55	-25.73	-100	-57.438
1546.56	-26.189	-100	-56.879
1546.56	-26.431	-100	-100
1546.56	-26.607	-66.066	-52.987
1546.57	-26.811	-73.344	-53.994
1546.57	-26.798	-66.581	-100
1546.58	-26.913	-100	-55.389
1546.58	-26.968	-68.548	-53.796
1546.58	-26.987	-100	-59.834
1546.59	-27.178	-100	-49.033
1546.59	-27.158	-68.333	-69.021
1546.6	-27.19	-67.303	-49.499
1546.6	-27.28	-100	-52.674
1546.6	-27.185	-73.275	-49.469
1546.61	-27.219	-68.858	-55.166
1546.61	-27.14	-100	-50.434
1546.62	-27.055	-100	-100
1546.62	-26.88	-100	-61.464
1546.62	-26.734	-68.355	-100
1546.63	-26.603	-100	-56.792
1546.63	-26.572	-100	-100
1546.64	-26.495	-100	-50.353
1546.64	-26.393	-100	-50.295
1546.64	-26.281	-69.778	-51.489
1546.65	-26.021	-72.302	-100
1546.65	-25.719	-74.699	-100
1546.66	-25.456	-68.095	-54.788
1546.66	-25.264	-76.993	-58.179
1546.66	-24.997	-100	-66.398
1546.67	-24.528	-67.499	-100
1546.67	-24.093	-100	-48.874
1546.68	-23.701	-100	-58.097
1546.68	-22.652	-100	-58.592
1546.68	-20.206	-100	-100
1546.69	-16.197	-100	-50.45
1546.69	-12.07	-72.822	-53.8
1546.7	-9.325	-100	-100
1546.7	-8.479	-72.199	-100
1546.7	-8.781	-100	-100
1546.71	-10.482	-100	-100
1546.71	-14.211	-100	-100
1546.72	-19.07	-71.444	-100
1546.72	-21.291	-69.894	-100
1546.72	-21.73	-67.643	-50.852
1546.73	-22.617	-69.265	-51.199
1546.73	-23.535	-71.781	-54.154
1546.74	-24.128	-73.26	-100
1546.74	-24.753	-80.31	-100
1546.74	-25.159	-100	-64.098
1546.75	-25.361	-71.564	-100
1546.75	-25.663	-100	-49.112
1546.76	-25.991	-100	-100
1546.76	-26.29	-70.335	-57.286
1546.76	-26.369	-100	-100
1546.77	-26.586	-74.082	-100
1546.77	-26.618	-66.216	-100
1546.78	-26.664	-76.706	-100
1546.78	-26.781	-76.68	-51.673
1546.78	-26.815	-71.619	-100
1546.79	-26.931	-100	-100
1546.79	-26.966	-100	-53.58
1546.8	-26.878	-100	-57.845
1546.8	-26.921	-79.808	-100
1546.8	-26.864	-70.68	-100
1546.81	-26.836	-100	-100
1546.81	-26.814	-65.338	-100
1546.82	-26.671	-70.257	-100
1546.82	-26.539	-72.481	-100
1546.82	-26.44	-66.319	-53.618
1546.83	-26.223	-100	-62.319
1546.83	-26.194	-69.046	-57.88
1546.84	-26.067	-70.334	-60.49
1546.84	-25.864	-65.098	-49.241
1546.84	-25.747	-100	-50.452
1546.85	-25.355	-72.051	-51.613
1546.85	-25.027	-100	-52.514
1546.86	-24.86	-76.705	-100
1546.86	-24.442	-71.984	-60.984
1546.86	-24.056	-76.765	-100
1546.87	-23.529	-100	-55.189
1546.87	-22.991	-66.271	-62.416
1546.88	-22.481	-100	-50.39
1546.88	-21.39	-68.776	-51.374
1546.88	-18.759	-77.157	-57.046
1546.89	-15.231	-68.338	-54.824
1546.89	-10.527	-73.365	-55.41
1546.9	-7.526	-100	-54.307
1546.9	-6.514	-100	-68.509
1546.9	-6.732	-100	-56.918
1546.91	-8.803	-100	-52.711
1546.91	-11.521	-100	-50.138
1546.92	-15.504	-72.17	-49.894
1546.92	-19.464	-100	-57.458
1546.92	-20.1	-66.588	-54.263
1546.93	-20.965	-100	-51.262
1546.93	-22.167	-100	-72.729
1546.94	-22.972	-71.796	-100
1546.94	-23.827	-67.903	-100
1546.94	-24.22	-100	-100
1546.95	-24.37	-100	-52.385
1546.95	-24.775	-69.324	-54.547
1546.96	-25.239	-69.396	-100
1546.96	-25.603	-78.353	-100
1546.96	-25.844	-69.126	-100
1546.97	-26.015	-100	-100
1546.97	-26.267	-69.924	-100
1546.98	-26.295	-73.167	-50.868
1546.98	-26.436	-100	-100
1546.98	-26.525	-70.273	-100
1546.99	-26.61	-68.15	-52.582
1546.99	-26.655	-72.67	-100
1547	-26.681	-100	-55.396
1547	-26.71	-100	-49.248
1547	-26.729	-75.884	-50.935
1547.01	-26.702	-100	-54.739
1547.01	-26.616	-100	-53.383
1547.02	-26.503	-100	-60.004
1547.02	-26.332	-68.78	-100
1547.02	-26.144	-75.736	-50.896
1547.03	-26.034	-100	-100
1547.03	-25.903	-100	-61.639
1547.04	-25.887	-100	-49.118
1547.04	-25.799	-100	-52.31
1547.04	-25.532	-100	-100
1547.05	-25.332	-100	-62.928
1547.05	-24.992	-100	-100
1547.06	-24.781	-100	-100
1547.06	-24.471	-71.974	-100
1547.06	-24.151	-70.416	-68.03
1547.07	-23.852	-78.088	-50.728
1547.07	-23.249	-82.943	-59.897
1547.08	-22.789	-100	-100
1547.08	-22.058	-100	-100
1547.08	-20.641	-100	-59.334
1547.09	-17.279	-69.556	-100
1547.09	-12.158	-70.745	-100
1547.1	-8.74	-78.575	-100
1547.1	-7.215	-100	-48.589
1547.1	-6.428	-100	-100
1547.11	-7.297	-75.794	-100
1547.11	-9.427	-69.873	-100
1547.12	-12.642	-78.017	-100
1547.12	-18.121	-79.261	-51.586
1547.12	-19.869	-100	-100
1547.13	-20.055	-100	-51.743
1547.13	-21.271	-100	-52.622
1547.14	-22.455	-100	-48.843
1547.14	-23.187	-73.073	-53.472
1547.14	-23.838	-73.198	-50.134
1547.15	-24.129	-73.676	-60.665
1547.15	-24.499	-70.193	-100
1547.16	-24.773	-79.45	-60.566
1547.16	-25.066	-100	-58.215
1547.16	-25.509	-69.674	-100
1547.17	-25.686	-100	-51.837
1547.17	-25.887	-70.658	-51.518
1547.18	-26.07	-100	-100
1547.18	-26.05	-73.508	-55.893
1547.18	-26.182	-69.605	-56.542
1547.19	-26.286	-100	-100
1547.19	-26.335	-100	-53.954
1547.2	-26.386	-66.157	-100
1547.2	-26.361	-67.248	-100
1547.2	-26.325	-67.105	-100
1547.21	-26.375	-70.933	-54.403
1547.21	-26.323	-100	-50.764
1547.22	-26.292	-100	-100
1547.22	-26.246	-69.453	-52.687
1547.22	-26.016	-70.886	-50.41
1547.23	-25.813	-69.959	-48.832
1547.23	-25.559	-71.004	-100
1547.24	-25.42	-100	-100
1547.24	-25.401	-71.08	-100
1547.24	-25.126	-73.054	-54.971
1547.25	-24.929	-71.207	-57.508
1547.25	-24.766	-65.389	-100
1547.26	-24.345	-100	-100
1547.26	-23.916	-69.031	-54.307
1547.26	-23.632	-100	-100
1547.27	-23.222	-75.02	-51.113
1547.27	-22.534	-100	-100
1547.28	-22.053	-100	-57.548
1547.28	-21.574	-84.516	-59.753
1547.28	-20.504	-100	-100
1547.29	-18.387	-100	-100
1547.29	-14.382	-67.163	-61.637
1547.3	-10.093	-80.084	-53.578
1547.3	-6.639	-100	-100
1547.3	-4.668	-68.581	-49.731
1547.31	-4.401	-74.519	-54.35
1547.31	-5.128	-77.68	-100
1547.32	-7.657	-70.979	-48.346
1547.32	-12.225	-73.211	-100
1547.32	-16.422	-100	-100
1547.33	-18.046	-100	-52.008
1547.33	-18.852	-78.456	-100
1547.34	-20.215	-71.09	-58.033
1547.34	-21.35	-100	-49.042
1547.34	-22.183	-100	-55.335
1547.35	-22.983	-100	-100
1547.35	-23.36	-72.07	-100
1547.36	-23.612	-67.341	-52.439
1547.36	-24.106	-100	-100
1547.36	-24.653	-100	-62.062
1547.37	-24.966	-100	-100
1547.37	-25.226	-100	-49.187
1547.38	-25.497	-100	-49.291
1547.38	-25.676	-70.052	-57.008
1547.38	-25.775	-100	-49.034
1547.39	-25.872	-72.071	-100
1547.39	-26.064	-100	-100
1547.4	-26.137	-100	-48.322
1547.4	-26.218	-81.223	-100
1547.4	-26.134	-68.262	-100
1547.41	-26.193	-100	-76.704
1547.41	-26.139	-100	-51.096
1547.42	-26.021	-100	-100
1547.42	-25.949	-100	-49.4
1547.42	-25.666	-75.712	-64.368
1547.43	-25.411	-100	-100
1547.43	-25.226	-71.166	-100
1547.44	-24.907	-76.884	-50.397
1547.44	-24.877	-68.851	-100
1547.44	-24.714	-65.621	-50.611
1547.45	-24.406	-100	-100
1547.45	-24.206	-68.437	-100
1547.46	-23.737	-100	-53.015
1547.46	-23.294	-73.027	-100
1547.46	-23.037	-66.568	-50.918
1547.47	-22.532	-67.317	-60.678
1547.47	-21.895	-100	-57.522
1547.48	-21.268	-100	-51.084
1547.48	-20.586	-100	-100
1547.48	-19.754	-100	-49.351
1547.49	-17.609	-100	-48.577
1547.49	-13.561	-75.117	-49.516
1547.5	-9.384	-69.93	-51.79
1547.5	-5.457	-100	-100
1547.5	-3.36	-100	-48.374
1547.51	-3.028	-100	-100
1547.51	-3.688	-68.775	-100
1547.52	-5.933	-74.454	-49.312
1547.52	-10.961	-68.884	-100
1547.52	-15.086	-68.708	-60.381
1547.53	-16.58	-75.424	-62.313
1547.53	-17.653	-100	-100
1547.54	-19.118	-100	-100
1547.54	-20.479	-100	-51.776
1547.54	-21.376	-100	-56.588
1547.55	-21.99	-100	-50.699
1547.55	-22.639	-100	-100
1547.56	-22.921	-69.913	-49.821
1547.56	-23.255	-100	-52.667
1547.56	-23.964	-100	-48.416
1547.57	-24.338	-100	-54.87
1547.57	-24.756	-74.042	-100
1547.58	-25.178	-76.281	-100
1547.58	-25.255	-82.402	-100
1547.58	-25.448	-67.947	-100
1547.59	-25.549	-100	-56.638
1547.59	-25.63	-100	-49.878
1547.6	-25.755	-76.382	-100
1547.6	-25.733	-65.068	-49.463
1547.6	-25.746	-82.2	-55.343
1547.61	-25.787	-73.479	-56.328
1547.61	-25.719	-70.416	-51.038
1547.62	-25.69	-100	-48.919
1547.62	-25.574	-66.228	-57.558
1547.62	-25.374	-69.966	-48.357
1547.63	-25.142	-65.931	-56.744
1547.63	-24.813	-67.138	-57.829
1547.64	-24.658	-68.767	-57.18
1547.64	-24.647	-74	-48.004
1547.64	-24.463	-69.675	-100
1547.65	-24.212	-100	-51.505
1547.65	-23.957	-100	-51.169
1547.66	-23.66	-71.715	-100
1547.66	-23.208	-66.146	-53.529
1547.66	-22.833	-100	-59.039
1547.67	-22.346	-67.116	-49.411
1547.67	-21.797	-100	-100
1547.68	-21.211	-68.903	-51.213
1547.68	-20.272	-68.685	-52.425
1547.68	-19.443	-77.811	-100
1547.69	-18.053	-100	-49.272
1547.69	-14.011	-100	-48.942
1547.7	-8.38	-100	-48.039
1547.7	-5.592	-74.436	-56.048
1547.7	-3.595	-100	-100
1547.71	-3.074	-100	-48.12
1547.71	-3.972	-72.662	-52.536
1547.72	-5.951	-67.129	-48.254
1547.72	-10.27	-100	-100
1547.72	-15.547	-68.306	-100
1547.73	-17.03	-80.184	-50.576
1547.73	-17.473	-100	-100
1547.74	-19.032	-68.576	-50.872
1547.74	-20.522	-72.698	-54.36
1547.74	-21.276	-75.896	-54.354
1547.75	-21.897	-100	-100
1547.75	-22.417	-66.941	-53.703
1547.76	-22.764	-74.421	-100
1547.76	-23.212	-100	-51.201
1547.76	-23.75	-100	-49.524
1547.77	-24.03	-68.501	-55.542
1547.77	-24.411	-69.951	-100
1547.78	-24.667	-69.286	-52.312
1547.78	-24.825	-100	-64.975
1547.78	-24.938	-71.204	-49.831
1547.79	-25.115	-66.418	-51.702
1547.79	-25.274	-69.394	-55.775
1547.8	-25.39	-69.911	-100
1547.8	-25.374	-100	-52.48
1547.8	-25.408	-68.63	-100
1547.81	-25.378	-100	-49.669
1547.81	-25.318	-69.665	-100
1547.82	-25.248	-66.61	-49.731
1547.82	-25.007	-70.86	-57.722
1547.82	-24.766	-67.502	-54.894
1547.83	-24.482	-66.249	-54.905
1547.83	-23.954	-64.582	-56.321
1547.84	-23.601	-69.442	-49.26
1547.84	-23.479	-100	-54.042
1547.84	-23.24	-100	-51.053
1547.85	-22.914	-100	-60.975
1547.85	-22.496	-68.051	-100
1547.86	-22.163	-73.68	-56.899
1547.86	-21.784	-100	-100
1547.86	-21.131	-100	-100
1547.87	-20.583	-68.538	-100
1547.87	-19.861	-70.825	-49.691
1547.88	-19.139	-70.991	-50.649
1547.88	-18.489	-76.394	-60.969
1547.88	-17.536	-68.634	-100
1547.89	-16.349	-73.341	-56.773
1547.89	-14.146	-70.746	-49.324
1547.9	-8.236	-70.97	-49.405
1547.9	-3.453	-100	-52.039
1547.9	-1.104	-67.952	-100
1547.91	0.123	-71.165	-100
1547.91	0.129	-69.707	-100
1547.92	-1.369	-72.742	-52.508
1547.92	-4.011	-100	-100
1547.92	-7.809	-67.675	-55.79
1547.93	-12.512	-100	-100
1547.93	-13.914	-70.478	-50.458
1547.94	-14.826	-70.189	-100
1547.94	-16.389	-100	-60.864
1547.94	-17.777	-71.581	-54.983
1547.95	-19.084	-69.711	-50.872
1547.95	-19.931	-74.733	-50.166
1547.96	-20.351	-100	-100
1547.96	-20.862	-73.473	-49.92
1547.96	-21.559	-66.572	-50.524
1547.97	-22.192	-100	-51.174
1547.97	-22.638	-80.231	-100
1547.98	-23.129	-100	-59.323
1547.98	-23.812	-100	-100
1547.98	-24.127	-100	-54.156
1547.99	-24.268	-80.848	-100
1547.99	-24.52	-72.705	-60.117
1548	-24.716	-69.273	-51.772
1548	-24.831	-72.041	-50.449
1548	-24.894	-100	-50.46
1548.01	-24.873	-70.807	-59.389
1548.01	-24.885	-74.461	-58.245
1548.02	-24.872	-73.534	-51.352
1548.02	-24.759	-70.891	-55.519
1548.02	-24.638	-85.072	-48.71
1548.03	-24.296	-70.807	-51.37
1548.03	-23.937	-74.461	-52.098
1548.04	-23.698	-73.534	-100
1548.04	-23.298	-100	-51.624
1548.04	-23.251	-70.669	-53.497
1548.05	-23.063	-100	-55.336
1548.05	-22.764	-69.783	-60.675
1548.06	-22.497	-100	-55.88
1548.06	-22.001	-75.064	-50.585
1548.06	-21.497	-100	-52.125
1548.07	-21.171	-100	-100
1548.07	-20.561	-74.105	-51.202
1548.08	-19.769	-100	-100
1548.08	-19.156	-100	-52.855
1548.08	-18.422	-71.155	-100
1548.09	-17.551	-100	-100
1548.09	-15.89	-66.616	-100
1548.1	-12.336	-73.511	-100
1548.1	-7.653	-71.524	-100
1548.1	-3.276	-100	-56.777
1548.11	-0.688	-100	-63.907
1548.11	0.054	-100	-100
1548.12	-0.343	-100	-54.215
1548.12	-1.822	-77.01	-51.828
1548.12	-5.691	-71.642	-52.334
1548.13	-10.573	-68.53	-57.016
1548.13	-13.498	-67.747	-100
1548.14	-14.476	-72.505	-50.827
1548.14	-15.735	-100	-100
1548.14	-17.427	-100	-100
1548.15	-18.564	-100	-52.876
1548.15	-19.256	-70.979	-58.871
1548.16	-20.179	-69.724	-51.205
1548.16	-20.501	-74.323	-100
1548.16	-20.757	-70.253	-53.088
1548.17	-21.623	-70.732	-100
1548.17	-22.177	-73.433	-48.356
1548.18	-22.617	-71.917	-100
1548.18	-23.212	-100	-100
1548.18	-23.585	-100	-54.807
1548.19	-23.857	-100	-52.426
1548.19	-23.984	-74.397	-57.437
1548.2	-24.21	-70.407	-60.347
1548.2	-24.375	-64.919	-55.432
1548.2	-24.407	-70.165	-100
1548.21	-24.405	-74.347	-100
1548.21	-24.418	-79.155	-54.385
1548.22	-24.379	-100	-53.443
1548.22	-24.312	-74.397	-56.394
1548.22	-24.151	-70.407	-52.757
1548.23	-23.83	-74.919	-51.552
1548.23	-23.411	-70.565	-51.285
1548.24	-22.922	-74.247	-52.256
1548.24	-22.619	-79.655	-54.981
1548.24	-22.424	-77.965	-57.944
1548.25	-22.219	-71.779	-48.115
1548.25	-21.861	-77.932	-100
1548.26	-21.581	-72.714	-100
1548.26	-21.3	-100	-57.222
1548.26	-20.608	-66.102	-60.671
1548.27	-20.196	-68.902	-100
1548.27	-19.846	-71.491	-52.502
1548.28	-19.007	-67.182	-100
1548.28	-18.14	-100	-100
1548.28	-17.336	-66.996	-100
1548.29	-16.36	-69.426	-55.877
1548.29	-15.114	-71.353	-51.31
1548.3	-10.819	-68.562	-53.208
1548.3	-5.73	-100	-100
1548.3	-2.241	-65.502	-100
1548.31	0.424	-100	-63.873
1548.31	1.419	-69.089	-100
1548.32	0.952	-70.297	-100
1548.32	-0.222	-100	-100
1548.32	-3.917	-69.922	-100
1548.33	-9.787	-74.401	-100
1548.33	-12.686	-100	-53
1548.34	-13.191	-70.654	-55.32
1548.34	-14.341	-73.263	-55.428
1548.34	-16.44	-100	-63.005
1548.35	-17.57	-100	-57.622
1548.35	-18.456	-71.845	-61.328
1548.36	-19.297	-76.175	-100
1548.36	-19.773	-72.99	-100
1548.36	-20.282	-100	-100
1548.37	-20.912	-67.313	-100
1548.37	-21.497	-69.188	-50.995
1548.38	-22.044	-70.546	-100
1548.38	-22.601	-67.384	-51.536
1548.38	-23.003	-100	-56.785
1548.39	-23.273	-100	-50.062
1548.39	-23.447	-100	-100
1548.4	-23.646	-100	-100
1548.4	-23.804	-72.076	-52.94
1548.4	-23.842	-68.355	-51.606
1548.41	-23.84	-100	-50.295
1548.41	-23.842	-100	-56.315
1548.42	-23.781	-67.048	-100
1548.42	-23.688	-100	-53.176
1548.42	-23.364	-100	-48.925
1548.43	-22.98	-66.787	-49.141
1548.43	-22.586	-67.936	-100
1548.44	-21.875	-66.595	-53.336
1548.44	-21.366	-66.583	-100
1548.44	-21.14	-100	-100
1548.45	-20.988	-72.569	-100
1548.45	-20.555	-100	-100
1548.46	-20.077	-100	-56.391
1548.46	-19.672	-69.501	-100
1548.46	-19.187	-100	-54.023
1548.47	-18.472	-70.776	-60.619
1548.47	-17.883	-69.592	-100
1548.48	-17.095	-100	-60.548
1548.48	-16.23	-73.011	-50.851
1548.48	-15.406	-100	-55.638
1548.49	-14.208	-100	-100
1548.49	-13.109	-100	-100
1548.5	-10.597	-100	-65.188
1548.5	-4.712	-100	-48.651
1548.5	0.341	-69.718	-50.278
1548.51	2.823	-66.918	-100
1548.51	3.892	-70.958	-100
1548.52	3.719	-68.38	-50.901
1548.52	1.826	-77.928	-57.612
1548.52	-1.104	-70.749	-100
1548.53	-4.964	-67.757	-51.814
1548.53	-9.593	-77.997	-100
1548.54	-10.881	-68.089	-100
1548.54	-12.115	-70.184	-53.427
1548.54	-13.823	-100	-50.947
1548.55	-15.156	-66.324	-60.132
1548.55	-16.363	-100	-100
1548.56	-17.197	-100	-52.566
1548.56	-17.643	-100	-100
1548.56	-18.223	-68.413	-100
1548.57	-19.122	-69.14	-50.732
1548.57	-19.816	-77.03	-51.014
1548.58	-20.383	-71.486	-100
1548.58	-21.178	-100	-49.821
1548.58	-22.127	-72.965	-100
1548.59	-22.469	-75.321	-100
1548.59	-22.679	-78.119	-100
1548.6	-22.942	-66.459	-48.177
1548.6	-23.133	-66.794	-100
1548.6	-23.214	-69.529	-100
1548.61	-23.242	-71.438	-100
1548.61	-23.232	-66.459	-55.595
1548.62	-23.233	-71.654	-100
1548.62	-23.166	-68.359	-51.323
1548.62	-23.04	-69.794	-54.594
1548.63	-22.816	-69.429	-53.022
1548.63	-22.445	-71.638	-52.826
1548.64	-22.05	-68.459	-53.11
1548.64	-21.777	-70.654	-55.469
1548.64	-21.58	-69.157	-53.244
1548.65	-21.549	-69.205	-48.478
1548.65	-21.334	-100	-100
1548.66	-21.146	-72.399	-100
1548.66	-20.956	-100	-53.78
1548.66	-20.586	-70.608	-49.847
1548.67	-20.21	-69.462	-56.402
1548.67	-19.938	-68.696	-100
1548.68	-19.473	-71.782	-100
1548.68	-18.732	-69.767	-51.102
1548.68	-18.042	-69.232	-100
1548.69	-17.249	-100	-100
1548.69	-16.577	-73.98	-100
1548.7	-14.846	-75.492	-100
1548.7	-9.82	-66.326	-100
1548.7	-5.219	-100	-100
1548.71	-2.334	-100	-100
1548.71	0.262	-68.281	-55.22
1548.72	1.269	-100	-100
1548.72	0.732	-100	-69.571
1548.72	-0.899	-100	-50.62
1548.73	-3.97	-100	-51.586
1548.73	-9.741	-75.016	-100
1548.74	-12.752	-100	-57.215
1548.74	-13.427	-100	-100
1548.74	-14.4	-68.551	-50.91
1548.75	-16.246	-66.617	-52.659
1548.75	-17.504	-70.979	-100
1548.76	-18.272	-75.076	-55.9
1548.76	-18.988	-89.188	-100
1548.76	-19.417	-69.596	-52.966
1548.77	-19.812	-100	-50.005
1548.77	-20.281	-65.352	-56.913
1548.78	-20.784	-100	-100
1548.78	-21.162	-69.101	-57.409
1548.78	-21.555	-100	-57.962
1548.79	-21.902	-73.522	-51.487
1548.79	-22.086	-77.56	-56.158
1548.8	-22.204	-71.805	-52.013
1548.8	-22.368	-68.587	-53.566
1548.8	-22.482	-93.788	-100
1548.81	-22.527	-100	-50.175
1548.81	-22.538	-100	-100
1548.82	-22.536	-69.159	-57.227
1548.82	-22.5	-74.522	-52.489
1548.82	-22.416	-78.57	-49.286
1548.83	-22.175	-73.905	-47.927
1548.83	-21.843	-69.487	-47.419
1548.84	-21.536	-94.688	-48.798
1548.84	-20.887	-72.65	-51.031
1548.84	-20.327	-67.55	-57.699
1548.85	-20.111	-79.426	-57.621
1548.85	-19.898	-100	-100
1548.86	-19.54	-76.293	-100
1548.86	-19.063	-100	-49.454
1548.86	-18.793	-69.672	-100
1548.87	-18.391	-100	-100
1548.87	-17.77	-79.779	-52.419
1548.88	-17.278	-100	-59.26
1548.88	-16.644	-100	-48.77
1548.88	-15.923	-76.625	-52.992
1548.89	-14.979	-66.708	-50.033
1548.89	-13.949	-100	-51.614
1548.9	-12.827	-70.356	-50.592
1548.9	-10.625	-75.186	-61.821
1548.9	-5.079	-80.782	-50.781
1548.91	0.135	-84.722	-51.773
1548.91	3.036	-100	-51.397
1548.92	4.447	-100	-51.885
1548.92	4.89	-100	-51.425
1548.92	3.8	-84.884	-100
1548.93	1.175	-100	-52.029
1548.93	-2.74	-72.979	-100
1548.94	-7.458	-72.745	-100
1548.94	-9.792	-100	-100
1548.94	-10.808	-79.94	-50.218
1548.95	-12.348	-65.263	-61.013
1548.95	-14.103	-69.212	-57.331
1548.96	-15.497	-68.681	-54.14
1548.96	-16.377	-72.521	-100
1548.96	-16.749	-100	-100
1548.97	-17.245	-77.561	-100
1548.97	-17.993	-72.755	-100
1548.98	-18.707	-68.309	-100
1548.98	-19.212	-100	-52.6
1548.98	-19.823	-100	-100
1548.99	-20.81	-100	-100
1548.99	-21.225	-100	-61.236
1549	-21.382	-68.13	-100
1549	-21.588	-75.014	-100
1549	-21.784	-100	-100
1549.01	-21.875	-80.339	-53.33
1549.01	-21.892	-74.205	-100
1549.02	-21.896	-100	-50.591
1549.02	-21.881	-66.729	-49.402
1549.02	-21.836	-70.754	-49.624
1549.03	-21.746	-67.945	-57.492
1549.03	-21.484	-66.459	-54.852
1549.04	-21.1	-68.217	-55.386
1549.04	-20.67	-67.32	-55.505
1549.04	-20.273	-68.06	-59.306
1549.05	-20.178	-69.395	-49.632
1549.05	-20.11	-70.344	-53.261
1549.06	-19.941	-70.56	-100
1549.06	-19.798	-100	-100
1549.06	-19.566	-73.251	-100
1549.07	-19.145	-67.295	-50.949
1549.07	-18.775	-68.656	-100
1549.08	-18.508	-79.883	-100
1549.08	-17.844	-100	-54.846
1549.08	-16.984	-74.997	-100
1549.09	-16.233	-70.757	-53.776
1549.09	-15.359	-69.782	-54.998
1549.1	-14.224	-100	-64.248
1549.1	-11.056	-100	-52.289
1549.1	-6.569	-69.911	-100
1549.11	-2.468	-75.522	-55.012
1549.11	1.121	-67.448	-100
1549.12	2.792	-68.75	-55.202
1549.12	2.955	-71.082	-100
1549.12	1.951	-100	-57.254
1549.13	-0.928	-100	-50.147
1549.13	-5.56	-70.603	-53.925
1549.14	-10.414	-78.938	-100
1549.14	-11.818	-100	-100
1549.14	-12.378	-70.832	-100
1549.15	-14.387	-73.541	-51.686
1549.15	-15.757	-100	-53.108
1549.16	-16.343	-69.788	-100
1549.16	-17.369	-100	-100
1549.16	-17.834	-74.633	-49.131
1549.17	-18.197	-69.729	-54.11
1549.17	-18.744	-100	-100
1549.18	-19.296	-68.759	-100
1549.18	-19.783	-66.483	-50.955
1549.18	-20.215	-100	-51.478
1549.19	-20.673	-66.155	-68.718
1549.19	-20.898	-100	-54.056
1549.2	-21.056	-100	-48.631
1549.2	-21.227	-100	-48.582
1549.2	-21.345	-69.865	-49.752
1549.21	-21.383	-73.94	-49.749
1549.21	-21.417	-100	-49.426
1549.22	-21.411	-74.159	-57.095
1549.22	-21.397	-74.131	-54.441
1549.22	-21.399	-69.102	-49.476
1549.23	-21.325	-75.996	-46.213
1549.23	-21.193	-75.174	-45.271
1549.24	-21.006	-75.12	-45.491
1549.24	-20.808	-85.934	-46.565
1549.24	-20.588	-79.318	-49.713
1549.25	-20.517	-72.907	-53.674
1549.25	-20.5	-68.882	-49.588
1549.26	-20.45	-66.541	-50.603
1549.26	-20.298	-66.655	-51.444
1549.26	-20.185	-100	-100
1549.27	-20.001	-100	-67.783
1549.27	-19.777	-65.618	-100
1549.28	-19.575	-100	-59.769
1549.28	-19.178	-75.416	-57.996
1549.28	-18.687	-100	-100
1549.29	-18.246	-72.824	-52.286
1549.29	-17.662	-68.342	-53.433
1549.3	-16.823	-100	-100
1549.3	-14.283	-68.845	-100
1549.3	-10.08	-100	-100
1549.31	-5.31	-71.575	-60.736
1549.31	-2.083	-70.657	-51.374
1549.32	-0.727	-68.68	-100
1549.32	2.813	-69.025	-53.24
1549.32	-1.944	-72.791	-100
1549.33	-5.46	-68.356	-100
1549.33	-10.023	-71.587	-55.583
1549.34	-13.45	-100	-100
1549.34	-14.645	-70.275	-56.705
1549.34	-15.492	-100	-100
1549.35	-16.797	-67.894	-50.92
1549.35	-17.956	-79.732	-55.592
1549.36	-18.646	-100	-50.577
1549.36	-19.2	-69.587	-100
1549.36	-19.409	-100	-49.946
1549.37	-19.576	-100	-69.979
1549.37	-19.867	-100	-49.993
1549.38	-20.181	-100	-100
1549.38	-20.333	-100	-49.658
1549.38	-20.474	-77.784	-100
1549.39	-20.681	-73.613	-60.581
1549.39	-20.796	-100	-59.039
1549.4	-20.855	-69.606	-100
1549.4	-20.939	-100	-100
1549.4	-21.025	-100	-100
1549.41	-21.087	-100	-56.024
1549.41	-21.094	-100	-100
1549.42	-21.064	-100	-48.775
1549.42	-21.102	-71.538	-52.87
1549.42	-21.025	-68.612	-48.91
1549.43	-20.905	-66.434	-47.001
1549.43	-20.747	-75.135	-46.592
1549.44	-20.441	-75.871	-46.89
1549.44	-20.015	-68.31	-49.532
1549.44	-19.726	-68.833	-51.721
1549.45	-19.607	-73.349	-57.333
1549.45	-19.518	-68.612	-52.906
1549.46	-19.396	-68.858	-57.516
1549.46	-19.174	-72.348	-56.89
1549.46	-19.004	-72.896	-52.832
1549.47	-18.612	-100	-59.975
1549.47	-18.132	-100	-55.384
1549.48	-17.759	-100	-100
1549.48	-17.134	-100	-100
1549.48	-16.46	-70.895	-100
1549.49	-15.703	-79.703	-100
1549.49	-14.925	-66.067	-55.722
1549.5	-14.05	-100	-48.014
1549.5	-12.646	-69.306	-59.575
1549.5	-8.852	-100	-53.684
1549.51	-3.634	-82.762	-49.762
1549.51	0.076	-69.208	-100
1549.52	2.445	-100	-54.149
1549.52	5.844	-67.506	-53.46
1549.52	3.477	-100	-55.325
1549.53	1.674	-100	-100
1549.53	-1.087	-100	-48.729
1549.54	-5.235	-100	-50.762
1549.54	-10.053	-72.251	-56.994
1549.54	-10.935	-72.707	-49.629
1549.55	-12.057	-65.381	-56.871
1549.55	-13.58	-100	-50.054
1549.56	-14.959	-69.789	-100
1549.56	-15.907	-100	-53.491
1549.56	-16.682	-70.798	-100
1549.57	-17.062	-100	-49.458
1549.57	-17.369	-75.458	-49.918
1549.58	-18.049	-100	-51.301
1549.58	-18.683	-100	-52.473
1549.58	-19.03	-73.338	-57.207
1549.59	-19.543	-65.305	-53.625
1549.59	-20.003	-100	-48.689
1549.6	-20.254	-65.523	-51.327
1549.6	-20.377	-100	-48.397
1549.6	-20.564	-67.482	-49.257
1549.61	-20.764	-67.818	-56.163
1549.61	-20.82	-75.907	-54.85
1549.62	-20.831	-73.687	-54.993
1549.62	-20.833	-69.639	-49.097
1549.62	-20.827	-73.933	-44.255
1549.63	-20.724	-71.346	-41.461
1549.63	-20.504	-70.364	-40.294
1549.64	-20.196	-70.349	-40.229
1549.64	-19.68	-71.939	-41.554
1549.64	-18.992	-74.66	-44.633
1549.65	-18.431	-70.202	-48.923
1549.65	-18.125	-73.645	-53.277
1549.66	-18.05	-73.475	-55.749
1549.66	-17.517	-67.905	-100
1549.66	-17.225	-68.525	-48.722
1549.67	-17.176	-67.292	-52.565
1549.67	-16.474	-69.241	-100
1549.68	-15.976	-72.027	-56.595
1549.68	-15.446	-66.311	-49.998
1549.68	-14.588	-74.022	-100
1549.69	-13.669	-66.239	-53.651
1549.69	-12.957	-64.596	-50.301
1549.7	-11.626	-62.228	-62.216
1549.7	-10.397	-63.227	-48.351
1549.7	-8.777	-61.313	-100
1549.71	-3.17	-62.071	-100
1549.71	2.328	-59.38	-51.043
1549.72	5.36	-59.119	-100
1549.72	6.09	-57.947	-100
1549.72	6.828	-56.291	-56.399
1549.73	6.342	-54.925	-100
1549.73	3.913	-53.775	-49.314
1549.74	-0.26	-52.621	-100
1549.74	-4.826	-51.537	-100
1549.74	-7.444	-50.184	-100
1549.75	-8.093	-48.815	-59.789
1549.75	-9.754	-47.447	-100
1549.76	-11.266	-45.909	-57.491
1549.76	-12.757	-43.79	-100
1549.76	-13.83	-41.639	-100
1549.77	-14.621	-39.243	-51.701
1549.77	-15.104	-37.162	-52.155
1549.78	-15.613	-35.477	-100
1549.78	-16.776	-33.662	-55.918
1549.78	-17.238	-32.523	-50.825
1549.79	-17.798	-31.782	-100
1549.79	-19.046	-31.409	-49.013
1549.8	-19.849	-29.897	-48.028
1549.8	-20.18	-28.61	-54.069
1549.8	-20.404	-27.73	-54.116
1549.81	-20.597	-25.998	-57.62
1549.81	-20.732	-23.492	-56.471
1549.82	-20.732	-22.245	-55.163
1549.82	-20.75	-20.419	-53.166
1549.82	-20.77	-19.885	-49.503
1549.83	-20.7	-18.061	-44.259
1549.83	-20.524	-17.795	-42.021
1549.84	-20.25	-16.835	-40.932
1549.84	-19.892	-18.052	-41.216
1549.84	-19.396	-19.082	-43.048
1549.85	-18.755	-20.533	-46.372
1549.85	-18.561	-21.507	-50.359
1549.86	-18.555	-22.361	-53.717
1549.86	-18.159	-25.212	-55.513
1549.86	-17.839	-27.399	-49.206
1549.87	-17.486	-28.938	-56.517
1549.87	-16.914	-29.659	-48.623
1549.88	-16.487	-30.848	-56.412
1549.88	-15.771	-32.188	-50.228
1549.88	-14.792	-32.973	-48.721
1549.89	-14.122	-33.672	-100
1549.89	-13.16	-34.576	-58.122
1549.9	-12.129	-35.527	-51.415
1549.9	-10.676	-36.398	-57.806
1549.9	-7.792	-37.031	-73.39
1549.91	-3.165	-37.866	-82.681
1549.91	1.719	-39.188	-50.389
1549.92	5.31	-40.616	-53.106
1549.92	6.577	-42.141	-49.904
1549.92	6.222	-44.098	-50.386
1549.93	5.292	-46.739	-51.878
1549.93	1.727	-49.884	-50.811
1549.94	-2.452	-52.041	-100
1549.94	-6.105	-53.273	-100
1549.94	-8.327	-54.849	-51.161
1549.95	-9.314	-56.155	-58.631
1549.95	-11.475	-57.367	-52.513
1549.96	-13.026	-58.779	-100
1549.96	-13.775	-59.622	-59.662
1549.96	-15.062	-61.101	-61.312
1549.97	-15.629	-61.663	-56.568
1549.97	-15.972	-63.808	-50.498
1549.98	-16.346	-63.384	-50.385
1549.98	-17.428	-67.453	-48.846
1549.98	-18.038	-63.491	-57.883
1549.99	-18.76	-100	-55.072
1549.99	-19.55	-64.415	-60.29
1550	-20.005	-65.577	-54.297
1550	-20.324	-71.416	-51.149
1550	-20.535	-75.036	-48.598
1550.01	-20.704	-75.245	-48.105
1550.01	-20.842	-74.647	-48.357
1550.02	-20.862	-73.823	-55.452
1550.02	-20.874	-72.751	-51.226
1550.02	-20.855	-67.724	-47.78
1550.03	-20.743	-66.773	-43.884
1550.03	-20.378	-64.778	-40.809
1550.04	-19.952	-63.112	-40.198
1550.04	-19.43	-65.389	-40.243
1550.04	-18.754	-67.976	-41.711
1550.05	-18.029	-68.698	-45.599
1550.05	-17.585	-69.64	-51.156
1550.06	-17.308	-73.205	-54.536
1550.06	-16.865	-74.795	-51.628
1550.06	-16.379	-76.099	-48.781
1550.07	-16.039	-78.871	-51.008
1550.07	-15.56	-79.464	-53.059
1550.08	-15.022	-68.338	-49.856
1550.08	-14.461	-66.146	-49.856
1550.08	-13.363	-100	-49.161
1550.09	-12.338	-100	-55.877
1550.09	-11.666	-70.15	-49.602
1550.1	-10.24	-72.663	-57.088
1550.1	-8.435	-67.963	-48.303
1550.1	-5.214	-70.83	-57.986
1550.11	-0.111	-100	-75.276
1550.11	3.818	-71.099	-54.4
1550.12	7.114	-67.632	-49.804
1550.12	8.878	-100	-100
1550.12	8.866	-70.617	-100
1550.13	7.544	-69.562	-100
1550.13	5.006	-70.236	-61.518
1550.14	-0.526	-72.504	-53.041
1550.14	-4.596	-100	-56.676
1550.14	-5.901	-69.789	-100
1550.15	-6.977	-73.714	-100
1550.15	-9.33	-70.11	-49.564
1550.16	-10.978	-72.142	-100
1550.16	-11.917	-100	-53.736
1550.16	-13.017	-100	-100
1550.17	-13.887	-73.166	-53.064
1550.17	-14.428	-76.505	-57.475
1550.18	-14.993	-66.69	-56.893
1550.18	-16.015	-100	-100
1550.18	-16.792	-69.073	-51.007
1550.19	-17.74	-75.986	-51.714
1550.19	-19.03	-100	-100
1550.2	-19.764	-68.651	-100
1550.2	-20.264	-72.995	-58.24
1550.2	-20.636	-100	-57.474
1550.21	-20.914	-77.029	-48.06
1550.21	-21.09	-72.216	-55.624
1550.22	-21.162	-70.455	-48.606
1550.22	-21.182	-69.344	-52.141
1550.22	-21.189	-67.561	-48.074
1550.23	-21.133	-66.627	-44.766
1550.23	-20.958	-65.947	-42.575
1550.24	-20.561	-63.065	-41.685
1550.24	-20.094	-64.869	-42.206
1550.24	-19.613	-65.545	-44.193
1550.25	-18.941	-66.87	-47.604
1550.25	-18.512	-68.941	-52.406
1550.26	-18.355	-72.576	-56.446
1550.26	-18.049	-73.642	-56.278
1550.26	-17.653	-100	-49.016
1550.27	-17.253	-100	-49.286
1550.27	-16.773	-68.012	-48.982
1550.28	-16.236	-100	-57.933
1550.28	-15.898	-100	-51.701
1550.28	-15.141	-66.239	-100
1550.29	-14.005	-100	-48.529
1550.29	-13.294	-100	-100
1550.3	-12.509	-68.127	-51.619
1550.3	-11.48	-73.112	-52.284
1550.3	-9.655	-100	-49.201
1550.31	-5.727	-83.15	-100
1550.31	-1.151	-100	-100
1550.32	3.486	-100	-53.92
1550.32	6.478	-74.443	-51.843
1550.32	7.559	-100	-52.428
1550.33	7.457	-65.14	-100
1550.33	6.293	-100	-52.561
1550.34	3.666	-100	-100
1550.34	-1.999	-100	-54.704
1550.34	-5.603	-100	-50.028
1550.35	-7.111	-100	-100
1550.35	-8.291	-77.925	-51.148
1550.36	-10.435	-100	-48.546
1550.36	-12.115	-68.363	-100
1550.36	-13.087	-69.69	-49.507
1550.37	-14.164	-100	-54.985
1550.37	-15.098	-71.972	-53.834
1550.38	-15.563	-66.546	-52.134
1550.38	-16.105	-100	-51.815
1550.38	-17.051	-73.227	-55.404
1550.39	-17.878	-100	-56.124
1550.39	-18.783	-74.743	-55.036
1550.4	-19.957	-67.004	-100
1550.4	-20.692	-66.352	-53.815
1550.4	-21.053	-70.146	-100
1550.41	-21.347	-73.587	-50.569
1550.41	-21.519	-71.506	-48.795
1550.42	-21.575	-100	-100
1550.42	-21.659	-100	-49.372
1550.42	-21.665	-68.452	-56.335
1550.43	-21.689	-69.324	-51.616
1550.43	-21.683	-69.586	-48.816
1550.44	-21.517	-77.679	-44.279
1550.44	-21.161	-78.389	-45.228
1550.44	-20.701	-69.687	-48.95
1550.45	-20.211	-71.569	-51.282
1550.45	-19.761	-76.87	-53.311
1550.46	-19.61	-78.433	-48.31
1550.46	-19.506	-75.411	-50.49
1550.46	-19.28	-100	-54.067
1550.47	-19.003	-100	-55.92
1550.47	-18.757	-100	-50.809
1550.48	-18.189	-68.901	-54.477
1550.48	-17.8	-100	-49.626
1550.48	-17.477	-65.634	-52.311
1550.49	-16.44	-100	-100
1550.49	-15.455	-100	-50.24
1550.5	-14.7	-100	-57.397
1550.5	-13.578	-100	-48.575
1550.5	-12.097	-70.193	-100
1550.51	-8.995	-100	-50.65
1550.51	-3.44	-79.839	-51.014
1550.52	0.801	-71.357	-50.701
1550.52	3.265	-100	-100
1550.52	4.97	-68.801	-49.498
1550.53	5.091	-67.352	-48.883
1550.53	3.967	-73.694	-100
1550.54	1.594	-65.964	-58.514
1550.54	-2.877	-71.633	-60.302
1550.54	-8.378	-68.464	-56.097
1550.55	-9.703	-67.796	-50.222
1550.55	-10.904	-68.801	-100
1550.56	-12.539	-100	-53.53
1550.56	-14.178	-71.319	-100
1550.56	-15.309	-67.198	-54.295
1550.57	-16.223	-100	-54.744
1550.57	-16.707	-85.323	-100
1550.58	-17.197	-100	-57.996
1550.58	-18.003	-100	-100
1550.58	-18.825	-78.362	-100
1550.59	-19.385	-100	-100
1550.59	-19.918	-100	-100
1550.6	-20.78	-100	-51.162
1550.6	-21.336	-78.46	-49.852
1550.6	-21.602	-100	-61.375
1550.61	-21.812	-68.546	-100
1550.61	-21.987	-74.219	-57.394
1550.62	-22.101	-100	-100
1550.62	-22.111	-84.665	-54.245
1550.62	-22.076	-100	-50.975
1550.63	-22.093	-67.601	-51.134
1550.63	-21.937	-68.722	-56.383
1550.64	-21.62	-73.035	-56.399
1550.64	-21.079	-70.935	-45.594
1550.64	-20.527	-70.1	-52.192
1550.65	-19.756	-73.373	-54.05
1550.65	-19.094	-75.332	-56.931
1550.66	-18.902	-74.558	-55.898
1550.66	-18.659	-77.284	-56.849
1550.66	-18.211	-76.418	-50.765
1550.67	-17.743	-100	-62.598
1550.67	-17.415	-100	-100
1550.68	-16.873	-70.007	-58.268
1550.68	-16.277	-66.812	-100
1550.68	-15.401	-69.765	-51.396
1550.69	-14.281	-100	-60.946
1550.69	-13.356	-100	-100
1550.7	-12.839	-100	-50.254
1550.7	-11.497	-76.158	-100
1550.7	-9.41	-76.747	-55.931
1550.71	-5.563	-100	-48.201
1550.71	-0.714	-74.684	-51.922
1550.72	3.747	-100	-100
1550.72	6.7	-95.916	-100
1550.72	7.584	-100	-57.939
1550.73	7.366	-100	-100
1550.73	6.041	-100	-52.072
1550.74	2.517	-71.279	-50.771
1550.74	-3.042	-78.099	-50.45
1550.74	-6.455	-67.045	-51.454
1550.75	-7.372	-79.715	-51.111
1550.75	-8.909	-100	-100
1550.76	-11.337	-66.512	-56.985
1550.76	-12.637	-72.497	-55.953
1550.76	-13.438	-74.817	-100
1550.77	-14.68	-73.633	-100
1550.77	-15.395	-67.595	-60.163
1550.78	-15.934	-66.867	-48.081
1550.78	-16.774	-100	-100
1550.78	-17.572	-76.501	-65.141
1550.79	-18.45	-71.088	-49.318
1550.79	-19.737	-100	-100
1550.8	-20.812	-66.872	-54.06
1550.8	-21.318	-79.639	-100
1550.8	-21.747	-69.089	-100
1550.81	-22.126	-100	-100
1550.81	-22.374	-100	-49.969
1550.82	-22.466	-67.155	-57.09
1550.82	-22.503	-68.296	-49.372
1550.82	-22.549	-70.311	-57.883
1550.83	-22.553	-72.485	-54.367
1550.83	-22.54	-69.004	-49.224
1550.84	-22.491	-76.097	-46.626
1550.84	-22.309	-75.213	-45.832
1550.84	-22.037	-75.395	-45.773
1550.85	-21.83	-77.519	-47.46
1550.85	-21.745	-70.673	-50.205
1550.86	-21.731	-74.742	-53.148
1550.86	-21.753	-75.515	-51.638
1550.86	-21.673	-69.734	-48.022
1550.87	-21.563	-68.301	-100
1550.87	-21.413	-68.922	-50.649
1550.88	-21.093	-70.377	-53.096
1550.88	-20.871	-68.509	-49.978
1550.88	-20.494	-83.599	-64.143
1550.89	-19.989	-72.17	-54.299
1550.89	-19.545	-71.885	-48.535
1550.9	-18.736	-100	-100
1550.9	-17.87	-71.935	-100
1550.9	-17.063	-66.837	-54.103
1550.91	-13.208	-66.097	-52.057
1550.91	-7.716	-100	-48.625
1550.92	-4.273	-68.813	-55.475
1550.92	-0.063	-100	-100
1550.92	4.079	-68.265	-54.8
1550.93	6.979	-100	-53.517
1550.93	3.318	-68.485	-100
1550.94	-6.46	-100	-57.552
1550.94	-10.876	-71.047	-48.174
1550.94	-14.509	-67.517	-66.161
1550.95	-15.639	-71.386	-49.495
1550.95	-16.828	-100	-49.224
1550.96	-18.507	-64.933	-54.778
1550.96	-19.15	-71.453	-100
1550.96	-19.857	-68.18	-48.742
1550.97	-20.473	-70.878	-48.282
1550.97	-20.759	-70.804	-100
1550.98	-20.954	-70.565	-51.776
1550.98	-21.297	-66.073	-49.093
1550.98	-21.791	-72.604	-50.792
1550.99	-22.032	-100	-100
1550.99	-22.242	-68.116	-100
1551	-22.47	-100	-100
1551	-22.618	-73.632	-56.42
1551	-22.69	-77.848	-54.211
1551.01	-22.82	-65.779	-56.824
1551.01	-22.945	-67.684	-48.238
1551.02	-22.98	-70.595	-48.163
1551.02	-23.018	-66.642	-57.576
1551.02	-23.019	-67.664	-54.952
1551.03	-22.997	-68.002	-48.539
1551.03	-22.906	-73.711	-47.899
1551.04	-22.576	-71.178	-46.305
1551.04	-22.182	-69.909	-44.955
1551.04	-21.65	-70.234	-47.427
1551.05	-21.128	-71.84	-48.767
1551.05	-20.311	-74.802	-49.279
1551.06	-19.953	-69.61	-50.337
1551.06	-19.752	-72.62	-56.726
1551.06	-19.377	-69.988	-56.997
1551.07	-18.977	-72.974	-49.459
1551.07	-18.521	-74.551	-59.686
1551.08	-18.005	-68.068	-55.472
1551.08	-17.52	-71.621	-51.203
1551.08	-16.909	-100	-50.246
1551.09	-15.855	-66.51	-100
1551.09	-14.879	-100	-53.375
1551.1	-14.105	-100	-58.63
1551.1	-13.26	-72.47	-100
1551.1	-11.877	-75.115	-100
1551.11	-9.381	-65.836	-52.329
1551.11	-5.446	-74.843	-100
1551.12	-1.26	-71.277	-62.227
1551.12	3.308	-66.811	-62.729
1551.12	5.824	-65.869	-56.662
1551.13	6.57	-97.277	-100
1551.13	6.321	-100	-48.765
1551.14	4.483	-77.632	-55.8
1551.14	0.56	-68.305	-52.329
1551.14	-4	-100	-100
1551.15	-7.683	-70.037	-100
1551.15	-8.545	-100	-51.825
1551.16	-9.976	-100	-57.149
1551.16	-12.454	-70.674	-52.672
1551.16	-13.565	-73.923	-100
1551.17	-14.36	-72.139	-50.37
1551.17	-15.574	-100	-61.9
1551.18	-16.248	-100	-100
1551.18	-16.745	-100	-50.692
1551.18	-17.813	-68.908	-54.876
1551.19	-18.739	-100	-100
1551.19	-19.494	-79.239	-57.41
1551.2	-20.803	-100	-54.701
1551.2	-21.851	-71.245	-100
1551.2	-22.405	-69	-49.364
1551.21	-22.845	-78.505	-57.73
1551.21	-23.155	-100	-49.663
1551.22	-23.362	-66.506	-48.439
1551.22	-23.488	-66.974	-49.713
1551.22	-23.51	-68.667	-56.419
1551.23	-23.574	-69.496	-54.292
1551.23	-23.596	-67.638	-48.681
1551.24	-23.581	-74.689	-45.99
1551.24	-23.508	-73.072	-43.951
1551.24	-23.382	-72.433	-43.602
1551.25	-23.149	-73.695	-44.553
1551.25	-22.928	-86.058	-47.187
1551.26	-22.835	-69.213	-50.359
1551.26	-22.825	-67.585	-52.947
1551.26	-22.823	-71.337	-55.323
1551.27	-22.733	-68.716	-49.512
1551.27	-22.644	-66.165	-100
1551.28	-22.5	-67.927	-52.102
1551.28	-22.278	-100	-52.967
1551.28	-22.042	-100	-100
1551.29	-21.742	-66.74	-52.535
1551.29	-21.31	-71.749	-48.707
1551.3	-20.691	-66.868	-57.818
1551.3	-20.007	-100	-100
1551.3	-19.143	-100	-52.897
1551.31	-18.094	-100	-100
1551.31	-14.295	-100	-100
1551.32	-8.76	-100	-57.05
1551.32	-5.279	-100	-100
1551.32	1.08	-72.079	-100
1551.33	4.15	-100	-59.444
1551.33	5.518	-71.511	-100
1551.34	3.56	-100	-100
1551.34	-7.762	-80.235	-100
1551.34	-11.867	-100	-100
1551.35	-15.473	-68.051	-100
1551.35	-16.574	-66.204	-100
1551.36	-17.812	-68.747	-50.957
1551.36	-19.274	-100	-50.926
1551.36	-20.245	-70.236	-54.117
1551.37	-20.997	-69.404	-57.193
1551.37	-21.567	-67.438	-55.264
1551.38	-21.822	-82.719	-100
1551.38	-22.053	-68.787	-52.362
1551.38	-22.42	-67.64	-100
1551.39	-22.831	-71.464	-51.612
1551.39	-23.082	-74.959	-66.172
1551.4	-23.341	-100	-100
1551.4	-23.558	-71.641	-48.858
1551.4	-23.689	-72.544	-49.294
1551.41	-23.845	-80.353	-56.851
1551.41	-24.021	-100	-54.703
1551.42	-24.14	-74.655	-48.984
1551.42	-24.216	-66.046	-50.06
1551.42	-24.239	-67.017	-56.073
1551.43	-24.25	-68.484	-56.197
1551.43	-24.258	-67.763	-52.141
1551.44	-24.174	-68.163	-47.967
1551.44	-23.999	-69.159	-45.124
1551.44	-23.735	-73.548	-43.222
1551.45	-23.416	-73.479	-43.313
1551.45	-23.066	-74.431	-44.334
1551.46	-22.813	-67.685	-46.906
1551.46	-22.767	-68.778	-51.295
1551.46	-22.685	-69.951	-56.417
1551.47	-22.51	-70.298	-48.918
1551.47	-22.166	-75.418	-49.751
1551.48	-21.708	-74.476	-100
1551.48	-21.262	-72.966	-50.429
1551.48	-20.956	-100	-56.732
1551.49	-20.251	-67.521	-50.753
1551.49	-19.298	-73.116	-53.208
1551.5	-18.747	-77.47	-57.493
1551.5	-17.962	-70.475	-100
1551.5	-16.883	-67.787	-51.656
1551.51	-15.15	-100	-100
1551.51	-10.119	-75.45	-63.911
1551.52	-5.341	-100	-48.989
1551.52	-2.353	-100	-51.37
1551.52	-0.105	-81.674	-51.132
1551.53	0.723	-100	-100
1551.53	-0.069	-67.931	-49.865
1551.54	-2.034	-100	-54.642
1551.54	-4.907	-100	-100
1551.54	-9.922	-66.516	-100
1551.55	-13.625	-83.274	-49.917
1551.55	-14.423	-70.024	-71.038
1551.56	-15.837	-68.501	-54.179
1551.56	-17.713	-72.027	-56.11
1551.56	-18.918	-100	-100
1551.57	-19.766	-66.434	-100
1551.57	-20.561	-66.171	-59.359
1551.58	-20.799	-69.394	-51.081
1551.58	-21.311	-69.825	-100
1551.58	-22.038	-66.41	-53.991
1551.59	-22.598	-100	-50.53
1551.59	-23.083	-75.643	-100
1551.6	-23.634	-69.901	-100
1551.6	-24.179	-68.587	-100
1551.6	-24.428	-100	-51.907
1551.61	-24.588	-73.681	-50.67
1551.61	-24.699	-71.554	-50.281
1551.62	-24.828	-68.462	-51.516
1551.62	-24.875	-66.898	-55.695
1551.62	-24.891	-70.651	-52.674
1551.63	-24.916	-67.019	-50.22
1551.63	-24.919	-68.24	-54.955
1551.64	-24.852	-69.336	-49.613
1551.64	-24.663	-74.271	-46
1551.64	-24.418	-72.782	-44.38
1551.65	-24.061	-72.448	-43.994
1551.65	-23.679	-73.869	-44.983
1551.66	-23.371	-76.255	-47.42
1551.66	-23.275	-70.264	-50.153
1551.66	-23.131	-73.388	-56.346
1551.67	-22.791	-73.297	-52.834
1551.67	-22.507	-68.71	-49.174
1551.68	-22.114	-74.849	-58.018
1551.68	-21.7	-66.336	-57.277
1551.68	-21.341	-67.743	-55.828
1551.69	-20.595	-68.12	-67.87
1551.69	-19.598	-67.768	-100
1551.7	-18.927	-73.332	-100
1551.7	-18.298	-68.907	-60.352
1551.7	-17.047	-100	-100
1551.71	-15.001	-100	-48.657
1551.71	-10.549	-69.526	-50.055
1551.72	-6.157	-67.78	-49.685
1551.72	-2.284	-100	-100
1551.72	0.072	-72.714	-50.149
1551.73	0.697	-71.221	-49.327
1551.73	0.11	-68.672	-100
1551.74	-1.563	-100	-100
1551.74	-4.604	-100	-50.389
1551.74	-10.532	-70.281	-100
1551.75	-13.341	-71.769	-100
1551.75	-14.009	-100	-49.344
1551.76	-15.345	-100	-50.656
1551.76	-17.419	-67.72	-100
1551.76	-18.502	-70.174	-100
1551.77	-19.298	-100	-50.459
1551.77	-20.188	-100	-50.511
1551.78	-20.79	-90.387	-100
1551.78	-21.32	-100	-52.922
1551.78	-21.952	-69.205	-100
1551.79	-22.522	-100	-54.338
1551.79	-23.168	-70.693	-61.142
1551.8	-23.795	-100	-51.71
1551.8	-24.378	-100	-100
1551.8	-24.804	-69.657	-52.628
1551.81	-25.006	-81.256	-100
1551.81	-25.224	-69.077	-50.666
1551.82	-25.462	-70.256	-54.123
1551.82	-25.538	-69.313	-51.143
1551.82	-25.536	-68.718	-49.844
1551.83	-25.614	-69.593	-57.203
1551.83	-25.612	-72.321	-55.644
1551.84	-25.623	-70.983	-51.314
1551.84	-25.644	-67.353	-47.086
1551.84	-25.589	-69.166	-45.773
1551.85	-25.482	-74.875	-45.354
1551.85	-25.368	-75.728	-46.014
1551.86	-25.283	-68.373	-48.87
1551.86	-25.281	-71.045	-52.528
1551.86	-25.388	-74.24	-56.089
1551.87	-25.426	-77.759	-48.326
1551.87	-25.431	-70.061	-51.068
1551.88	-25.394	-100	-55.417
1551.88	-25.298	-71.455	-63.753
1551.88	-25.216	-72.679	-48.099
1551.89	-25.143	-100	-51.055
1551.89	-24.994	-73.417	-60.1
1551.9	-24.815	-67.383	-51.123
1551.9	-24.652	-71.874	-53.745
1551.9	-24.343	-74.662	-100
1551.91	-23.959	-75.225	-62.536
1551.91	-23.133	-83.15	-56.963
1551.92	-20.543	-81.368	-100
1551.92	-16.321	-100	-100
1551.92	-8.387	-100	-63.694
1551.93	-3.551	-68.809	-49.962
1551.93	1.877	-100	-50.877
1551.94	-5.825	-73.782	-100
1551.94	-10.307	-100	-100
1551.94	-16.307	-100	-56.911
1551.95	-20.06	-73.854	-53.523
1551.95	-22.217	-71.195	-51.324
1551.96	-22.95	-100	-53.284
1551.96	-23.855	-100	-51.521
1551.96	-24.504	-100	-50.151
1551.97	-24.844	-100	-50.235
1551.97	-25.058	-100	-48.952
1551.98	-25.33	-68.825	-50.628
1551.98	-25.413	-68.686	-54.442
1551.98	-25.467	-66.354	-50.256
1551.99	-25.608	-100	-53.601
1551.99	-25.77	-70.825	-49.699
1552	-25.804	-66.454	-55.147
1552	-25.84	-100	-52.919
1552	-25.89	-73.855	-52.009
1552.01	-25.882	-69.471	-50.797
1552.01	-25.991	-100	-58.587
1552.02	-26.071	-67.623	-55.971
1552.02	-26.137	-73.202	-54.739
1552.02	-26.196	-67.672	-56.772
1552.03	-26.19	-70.804	-48.264
1552.03	-26.201	-67.159	-56.732
1552.04	-26.193	-71.851	-52.251
1552.04	-26.185	-68.948	-48.929
1552.04	-26.004	-76.614	-46.735
1552.05	-25.802	-68.47	-45.31
1552.05	-25.531	-70.159	-45.598
1552.06	-25.192	-67.588	-46.97
1552.06	-25.076	-68.698	-49.387
1552.06	-24.895	-69.101	-55.252
1552.07	-24.709	-78.43	-51.368
1552.07	-24.481	-69.54	-59.339
1552.08	-24.283	-69.015	-55.849
1552.08	-23.738	-71.183	-100
1552.08	-23.344	-71.074	-52.394
1552.09	-22.912	-67.942	-49.341
1552.09	-22.177	-64.325	-51.355
1552.1	-21.55	-100	-100
1552.1	-20.826	-100	-100
1552.1	-19.87	-74.625	-53.86
1552.11	-18.854	-68.183	-49.39
1552.11	-17.711	-100	-48.304
1552.12	-12.767	-100	-51.458
1552.12	-7.726	-68.747	-100
1552.12	-4.681	-72.374	-56.704
1552.13	-2.757	-73.676	-58.739
1552.13	-2.451	-66.481	-100
1552.14	-3.145	-79.414	-57.484
1552.14	-5.321	-100	-100
1552.14	-9.534	-75.927	-52.326
1552.15	-13.837	-71.687	-53.019
1552.15	-15.987	-100	-50.716
1552.16	-17.157	-72.432	-57.77
1552.16	-18.823	-83.014	-54.594
1552.16	-20.058	-100	-48.269
1552.17	-21.079	-76.937	-100
1552.17	-21.889	-100	-100
1552.18	-22.671	-100	-100
1552.18	-23.139	-64.543	-55.624
1552.18	-23.588	-100	-100
1552.19	-24.152	-100	-49.906
1552.19	-24.907	-100	-60.086
1552.2	-25.296	-75.042	-49.852
1552.2	-25.698	-100	-52.944
1552.2	-26.186	-67.885	-52.512
1552.21	-26.434	-67.522	-100
1552.21	-26.613	-67.979	-100
1552.22	-26.747	-100	-50.801
1552.22	-26.841	-66.372	-100
1552.22	-26.843	-100	-52.548
1552.23	-26.878	-70.897	-48.998
1552.23	-26.858	-74.676	-56.868
1552.24	-26.847	-75.55	-57.79
1552.24	-26.868	-71.735	-53.819
1552.24	-26.773	-69.223	-50.861
1552.25	-26.666	-67.191	-48.599
1552.25	-26.52	-68.131	-47.653
1552.26	-26.382	-69.545	-47.994
1552.26	-26.367	-68.16	-49.528
1552.26	-26.366	-70.6	-52.359
1552.27	-26.328	-68.805	-57.894
1552.27	-26.234	-67.653	-100
1552.28	-26.088	-67.41	-52.86
1552.28	-25.841	-76.512	-50.981
1552.28	-25.638	-71.018	-52.024
1552.29	-25.375	-79.422	-50.078
1552.29	-24.92	-72.59	-51.753
1552.3	-24.309	-78.859	-51.581
1552.3	-23.943	-100	-59.031
1552.3	-23.416	-100	-100
1552.31	-22.734	-67.839	-56.185
1552.31	-20.357	-100	-53.598
1552.32	-15.772	-70.689	-59.548
1552.32	-11.42	-100	-100
1552.32	-8.693	-100	-58.581
1552.33	-7.213	-67.91	-100
1552.33	-7.134	-68.691	-100
1552.34	-8.6	-100	-100
1552.34	-11.028	-100	-100
1552.34	-14.224	-73.971	-63.268
1552.35	-18.906	-75.414	-54.068
1552.35	-20.555	-82.841	-100
1552.36	-21.376	-67.046	-52.825
1552.36	-22.75	-70.588	-100
1552.36	-23.667	-67.403	-48.463
1552.37	-24.357	-70.307	-100
1552.37	-24.898	-100	-49.337
1552.38	-25.286	-100	-100
1552.38	-25.474	-74.923	-100
1552.38	-25.866	-100	-100
1552.39	-26.33	-73.901	-56.416
1552.39	-26.596	-66.492	-100
1552.4	-26.784	-69.955	-100
1552.4	-26.964	-100	-66.085
1552.4	-27.096	-67.779	-100
1552.41	-27.212	-100	-100
1552.41	-27.355	-66.837	-100
1552.42	-27.485	-100	-53.931
1552.42	-27.526	-70.46	-100
1552.42	-27.609	-68.957	-100
1552.43	-27.633	-67.977	-53.126
1552.43	-27.624	-100	-49.024
1552.44	-27.649	-66.728	-57.081
1552.44	-27.596	-68.384	-56.658
1552.44	-27.561	-70.769	-51.32
1552.45	-27.454	-68.94	-49.248
1552.45	-27.43	-68.321	-48.172
1552.46	-27.287	-68.139	-48.43
1552.46	-27.327	-69.547	-50.458
1552.46	-27.323	-67.424	-54.604
1552.47	-27.237	-68.682	-55.714
1552.47	-27.082	-72.931	-100
1552.48	-26.956	-100	-100
1552.48	-26.624	-100	-48.066
1552.48	-26.479	-73.984	-100
1552.49	-26.41	-68.503	-50.753
1552.49	-25.821	-72.638	-54.029
1552.5	-25.581	-66.496	-61.117
1552.5	-25.146	-64.837	-54.563
1552.5	-24.416	-66.961	-100
1552.51	-23.669	-68.999	-100
1552.51	-20.831	-82.194	-100
1552.52	-16.511	-100	-100
1552.52	-13.429	-100	-53.002
1552.52	-11.351	-100	-53.668
1552.53	-10.206	-76.372	-56.161
1552.53	-10.348	-100	-51.154
1552.54	-11.563	-68.872	-52.89
1552.54	-14.436	-100	-53.438
1552.54	-18.166	-77.412	-100
1552.55	-22.02	-73.67	-55.001
1552.55	-23.32	-69.248	-100
1552.56	-24.225	-72.357	-50.712
1552.56	-25.237	-72.099	-100
1552.56	-25.605	-71.404	-100
1552.57	-26.073	-67.671	-100
1552.57	-26.44	-76.023	-50.192
1552.58	-26.73	-69.103	-100
1552.58	-26.908	-66.708	-100
1552.58	-27.218	-100	-58.297
1552.59	-27.428	-71.282	-100
1552.59	-27.739	-100	-100
1552.6	-27.868	-100	-51.844
1552.6	-27.943	-72.088	-54.638
1552.6	-27.964	-72.178	-100
1552.61	-28.118	-64.745	-52.902
1552.61	-28.198	-75.6	-57.241
1552.62	-28.299	-100	-58.562
1552.62	-28.379	-100	-58.015
1552.62	-28.351	-65.735	-52.374
1552.63	-28.395	-69.396	-48.324
1552.63	-28.396	-100	-49.358
1552.64	-28.37	-67.597	-57.82
1552.64	-28.318	-68.083	-56.436
1552.64	-28.277	-73.519	-52.388
1552.65	-28.113	-69.507	-50.508
1552.65	-27.974	-69.302	-49.722
1552.66	-27.82	-69.448	-49.655
1552.66	-27.722	-71.017	-51.636
1552.66	-27.669	-74.759	-54.315
1552.67	-27.609	-67.023	-52.593
1552.67	-27.443	-68.573	-58.949
1552.68	-27.234	-100	-48.558
1552.68	-26.948	-100	-48.233
1552.68	-26.607	-70.807	-50.228
1552.69	-26.307	-66.722	-49.78
1552.69	-25.835	-71.071	-55.273
1552.7	-25.24	-72.687	-49.212
1552.7	-24.796	-100	-100
1552.7	-24.184	-67.772	-53.647
1552.71	-23.4	-67.954	-50.217
1552.71	-22.048	-76.555	-50.103
1552.72	-19.442	-69.726	-100
1552.72	-14.509	-100	-55.047
1552.72	-10.284	-100	-100
1552.73	-8.123	-76.307	-54.864
1552.73	-7.333	-67.31	-50.47
1552.74	-7.569	-100	-100
1552.74	-9.425	-100	-57.286
1552.74	-12.989	-66.036	-100
1552.75	-17.235	-70.498	-100
1552.75	-20.316	-67.208	-100
1552.76	-21.221	-100	-49.046
1552.76	-22.585	-100	-100
1552.76	-23.964	-67.797	-49.312
1552.77	-24.644	-72.663	-100
1552.77	-25.031	-73.581	-49.368
1552.78	-25.834	-70.645	-53.141
1552.78	-26.275	-69.366	-53.521
1552.78	-26.614	-100	-50.618
1552.79	-27.071	-73.758	-100
1552.79	-27.523	-100	-100
1552.8	-27.796	-73.444	-100
1552.8	-28.108	-69.362	-50.078
1552.8	-28.283	-100	-49.836
1552.81	-28.379	-100	-59.947
1552.81	-28.58	-100	-53.647
1552.82	-28.688	-74.913	-100
1552.82	-28.767	-76.683	-100
1552.82	-28.821	-100	-55.662
1552.83	-28.858	-100	-100
1552.83	-28.864	-67.676	-50.722
1552.84	-28.904	-76.186	-50.75
1552.84	-28.863	-66.777	-48.786
1552.84	-28.869	-71.581	-50.004
1552.85	-28.856	-74.197	-55.212
1552.85	-28.763	-72.205	-53.671
1552.86	-28.696	-71.171	-51.922
1552.86	-28.672	-72.974	-52.636
1552.86	-28.659	-74.736	-54.392
1552.87	-28.649	-75.894	-55.92
1552.87	-28.665	-69.205	-56.057
1552.88	-28.612	-100	-49.024
1552.88	-28.496	-68.05	-50.9
1552.88	-28.394	-100	-51.58
1552.89	-28.309	-100	-54.409
1552.89	-28.136	-100	-100
1552.9	-27.875	-69.607	-100
1552.9	-27.664	-100	-100
1552.9	-27.413	-100	-51.959
1552.91	-26.942	-100	-49.165
1552.91	-26.1	-69.834	-51.019
1552.92	-23.508	-81.572	-100
1552.92	-20.027	-100	-100
1552.92	-16.66	-71.58	-50.273
1552.93	-14.096	-75.204	-57.911
1552.93	-12.849	-100	-51.522
1552.94	-12.354	-100	-50.694
1552.94	-14.692	-68.288	-56.574
1552.94	-17.862	-72.477	-53.001
1552.95	-22.438	-100	-55.835
1552.95	-24.932	-71.999	-100
1552.96	-25.544	-77.678	-100
1552.96	-26.141	-100	-100
1552.96	-27.076	-100	-50.986
1552.97	-27.56	-100	-100
1552.97	-27.81	-100	-100
1552.98	-28.085	-100	-51.564
1552.98	-28.174	-70.593	-51.798
1552.98	-28.323	-67.302	-49.865
1552.99	-28.529	-77.391	-100
1552.99	-28.701	-100	-100
1553	-28.799	-74.41	-100
1553	-28.828	-100	-52.088
1553	-28.912	-100	-100
1553.01	-28.962	-100	-100
1553.01	-29.016	-100	-50.492
1553.02	-29.111	-70.468	-54.565
1553.02	-29.173	-100	-100
1553.02	-29.211	-71.382	-51.186
1553.03	-29.245	-73.839	-50.281
1553.03	-29.239	-100	-100
1553.04	-29.197	-80.089	-52.944
1553.04	-29.209	-100	-100
1553.04	-29.116	-68.545	-100
1553.05	-29.022	-69	-50.445
1553.05	-28.91	-67.199	-54.543
1553.06	-28.862	-68.336	-52.795
1553.06	-28.756	-69.352	-53.237
1553.06	-28.768	-68.5	-54.815
1553.07	-28.728	-69.507	-57.404
1553.07	-28.593	-77.604	-50.18
1553.08	-28.491	-69.053	-49.1
1553.08	-28.19	-65.643	-59.084
1553.08	-28.032	-73.801	-57.74
1553.09	-27.847	-100	-55.38
1553.09	-27.7	-70.193	-50.725
1553.1	-27.133	-73.493	-58.796
1553.1	-26.886	-100	-48.829
1553.1	-26.377	-70.184	-54.614
1553.11	-25.578	-100	-56.587
1553.11	-24.421	-100	-57.31
1553.12	-20.553	-77.643	-51.046
1553.12	-16.171	-100	-100
1553.12	-13.405	-70.167	-59.702
1553.13	-11.774	-100	-100
1553.13	-11.295	-67.949	-51.486
1553.14	-12.116	-70.068	-54.945
1553.14	-14.415	-100	-54.211
1553.14	-18.132	-75.275	-50.353
1553.15	-22.141	-100	-50.202
1553.15	-24.077	-100	-49.066
1553.16	-24.921	-73.874	-50.157
1553.16	-26.141	-69.835	-54.741
1553.16	-26.879	-66.532	-58.07
1553.17	-27.114	-78.054	-54.324
1553.17	-27.602	-100	-100
1553.18	-28.034	-72.736	-100
1553.18	-28.173	-67.666	-51.36
1553.18	-28.4	-100	-100
1553.19	-28.751	-100	-100
1553.19	-28.917	-68.607	-55.368
1553.2	-29.133	-100	-48.073
1553.2	-29.208	-69.166	-52.955
1553.2	-29.256	-100	-51.322
1553.21	-29.259	-67.24	-48.948
1553.21	-29.412	-100	-56.977
1553.22	-29.434	-71.774	-48.551
1553.22	-29.482	-100	-58.372
1553.22	-29.527	-100	-100
1553.23	-29.495	-100	-60.421
1553.23	-29.532	-68.872	-100
1553.24	-29.547	-100	-56.837
1553.24	-29.48	-100	-100
1553.24	-29.392	-100	-51.402
1553.25	-29.371	-67.926	-48.492
1553.25	-29.211	-68.994	-56.432
1553.26	-29.151	-69.284	-55.241
1553.26	-29.141	-68.412	-54.05
1553.26	-29.142	-67.639	-48.33
1553.27	-29.071	-69.022	-53.504
1553.27	-28.962	-100	-49.971
1553.28	-28.763	-71.589	-48.199
1553.28	-28.579	-100	-100
1553.28	-28.396	-75.891	-49.903
1553.29	-28.08	-69.559	-52.368
1553.29	-27.667	-100	-51.121
1553.3	-27.312	-100	-51.938
1553.3	-26.971	-66.912	-57.708
1553.3	-26.516	-74.23	-48.328
1553.31	-25.63	-79.017	-100
1553.31	-23.994	-67.651	-67.562
1553.32	-20.144	-100	-49.142
1553.32	-16.702	-100	-50.373
1553.32	-13.413	-74.083	-100
1553.33	-11.548	-68.199	-50.321
1553.33	-11.228	-65.173	-61.352
1553.34	-12.141	-100	-54.778
1553.34	-13.95	-71.98	-100
1553.34	-17.516	-100	-100
1553.35	-22.389	-72.095	-100
1553.35	-24.097	-69.507	-50.001
1553.36	-24.588	-100	-52.406
1553.36	-25.758	-100	-49.178
1553.36	-26.803	-66.453	-52.417
1553.37	-27.208	-67.048	-58.291
1553.37	-27.639	-100	-51.009
1553.38	-27.954	-72.939	-100
1553.38	-28.265	-68.511	-100
1553.38	-28.504	-67.496	-53.735
1553.39	-28.788	-100	-51.175
1553.39	-29.096	-100	-100
1553.4	-29.304	-68.641	-56.483
1553.4	-29.414	-100	-57.581
1553.4	-29.591	-68.334	-100
1553.41	-29.647	-100	-100
1553.41	-29.687	-100	-100
1553.42	-29.86	-100	-49.392
1553.42	-29.894	-100	-54.974
1553.42	-29.951	-68.431	-50.77
1553.43	-29.977	-70.019	-100
1553.43	-30.009	-100	-100
1553.44	-29.974	-100	-60.213
1553.44	-30.012	-100	-69.194
1553.44	-29.954	-79.591	-100
1553.45	-29.887	-76.904	-48.441
1553.45	-29.859	-65.465	-56.036
1553.46	-29.773	-74.734	-55.779
1553.46	-29.737	-69.215	-56.594
1553.46	-29.78	-66.502	-57.283
1553.47	-29.798	-69.735	-57.934
1553.47	-29.752	-100	-54.639
1553.48	-29.761	-68.01	-100
1553.48	-29.613	-71.166	-50.678
1553.48	-29.51	-69.436	-49.125
1553.49	-29.47	-69.495	-100
1553.49	-29.47	-100	-57.846
1553.5	-29.201	-100	-49.543
1553.5	-29.1	-65.574	-57.297
1553.5	-28.903	-67.416	-100
1553.51	-28.48	-100	-54.363
1553.51	-27.966	-100	-49.15
1553.52	-25.885	-100	-100
1553.52	-22.723	-100	-48.824
1553.52	-19.325	-70.271	-54.904
1553.53	-15.561	-79.784	-100
1553.53	-12.033	-100	-100
1553.54	-14.206	-71.768	-51.187
1553.54	-17.575	-70.51	-100
1553.54	-20.523	-100	-100
1553.55	-23.658	-100	-67.919
1553.55	-26.673	-100	-56.321
1553.56	-27.503	-66.154	-100
1553.56	-28.117	-100	-100
1553.56	-28.772	-100	-100
1553.57	-29.06	-100	-48.184
1553.57	-29.269	-100	-67.323
1553.58	-29.524	-68.44	-100
1553.58	-29.638	-69.311	-100
1553.58	-29.727	-100	-50.585
1553.59	-29.911	-100	-53.021
1553.59	-30.033	-100	-100
1553.6	-30.177	-70.401	-52.285
1553.6	-30.235	-100	-100
1553.6	-30.222	-100	-48.873
1553.61	-30.287	-65.473	-52.13
1553.61	-30.319	-100	-56.323
1553.62	-30.342	-74.812	-100
1553.62	-30.401	-77.169	-100
1553.62	-30.473	-100	-100
1553.63	-30.436	-100	-100
1553.63	-30.484	-100	-49.768
1553.64	-30.481	-69.022	-48.758
1553.64	-30.474	-69.873	-100
1553.64	-30.415	-73.356	-53.543
1553.65	-30.426	-67.013	-49.674
1553.65	-30.3	-78.194	-54.942
[truncated: 162 more rows]
