# Supplementary material for: Optical vector analysis with attometer resolution, 90-dB dynamic range and THz bandwidth
Source: Nat Commun. 2019 Nov 13;10:5135. doi: 10.1038/s41467-019-13129-x (PMC6853945; doi:10.1038/s41467-019-13129-x)
Supplement: Supplementary file 2 — Source Data [file 41467_2019_13129_MOESM2_ESM.zip › Source Data/Fig.4a-OSA.xlsx]

## Sheet: Sheet1
Frequency Offset	Amplitude
0	-1.40769
0.0125204	-1.59872
0.0250408	-1.57665
0.0375611	-1.58802
0.0500815	-1.55518
0.0626019	-1.65842
0.0751223	-1.51994
0.0876427	-1.49758
0.100163	-1.61655
0.112683	-1.5355
0.125204	-1.58288
0.137724	-1.51483
0.150245	-1.5667
0.162765	-1.44808
0.175285	-1.66382
0.187806	-1.46586
0.200326	-1.57487
0.212846	-1.49375
0.225367	-1.50197
0.237887	-1.62214
0.250408	-1.54797
0.262928	-1.61533
0.275448	-1.53121
0.287969	-1.56999
0.300489	-1.55995
0.31301	-1.57489
0.32553	-1.53482
0.33805	-1.54851
0.350571	-1.55178
0.363091	-1.56501
0.375611	-1.60199
0.388132	-1.64864
0.400652	-1.56404
0.413173	-1.47988
0.425693	-1.54097
0.438213	-1.56748
0.450734	-1.43969
0.463254	-1.69934
0.475775	-1.62594
0.488295	-1.49852
0.500815	-1.51767
0.513336	-1.5435
0.525856	-1.48193
0.538376	-1.68025
0.550897	-1.54376
0.563417	-1.58593
0.575938	-1.50236
0.588458	-1.64866
0.600978	-1.41603
0.613499	-1.59281
0.626019	-1.56645
0.638539	-1.58734
0.65106	-1.54316
0.66358	-1.60192
0.676101	-1.63054
0.688621	-1.45036
0.701141	-1.53131
0.713662	-1.60235
0.726182	-1.50721
0.738703	-1.58357
0.751223	-1.58892
0.763743	-1.55582
0.776264	-1.61243
0.788784	-1.54397
0.801304	-1.55124
0.813825	-1.53339
0.826345	-1.63051
0.838866	-1.56632
0.851386	-1.54669
0.863906	-1.62558
0.876427	-1.54122
0.888947	-1.68199
0.901468	-1.34829
0.913988	-1.71284
0.926508	-1.52214
0.939029	-1.58986
0.951549	-1.48415
0.964069	-1.55676
0.97659	-1.51954
0.98911	-1.49096
1.00163	-1.68246
1.01415	-1.51806
1.02667	-1.59982
1.03919	-1.56401
1.05171	-1.58325
1.06423	-1.54115
1.07675	-1.74098
1.08927	-1.40178
1.10179	-1.5348
1.11431	-1.58047
1.12683	-1.58755
1.13935	-1.58947
1.15188	-1.55603
1.1644	-1.61926
1.17692	-1.30236
1.18944	-1.64418
1.20196	-1.54215
1.21448	-1.60116
1.227	-1.4955
1.23952	-1.4889
1.25204	-1.59126
1.26456	-1.45449
1.27708	-1.75718
1.2896	-1.4454
1.30212	-1.58579
1.31464	-1.44464
1.32716	-1.46935
1.33968	-1.63515
1.3522	-1.49453
1.36472	-1.44325
1.37724	-1.64315
1.38976	-1.64095
1.40228	-1.45482
1.4148	-1.58237
1.42732	-1.4353
1.43984	-1.61221
1.45236	-1.49089
1.46488	-1.7796
1.47741	-1.4026
1.48993	-1.59483
1.50245	-1.50927
1.51497	-1.52812
1.52749	-1.49246
1.54001	-1.58159
1.55253	-1.4359
1.56505	-1.70223
1.57757	-1.70474
1.59009	-1.43854
1.60261	-1.60644
1.61513	-1.47622
1.62765	-1.63258
1.64017	-1.49411
1.65269	-1.49106
1.66521	-1.63838
1.67773	-1.59018
1.69025	-1.59357
1.70277	-1.5063
1.71529	-1.45928
1.72781	-1.54386
1.74033	-1.47154
1.75285	-1.65636
1.76537	-1.49489
1.77789	-1.62212
1.79041	-1.65676
1.80294	-1.5089
1.81546	-1.43553
1.82798	-1.58633
1.8405	-1.60345
1.85302	-1.54654
1.86554	-1.55041
1.87806	-1.59735
1.89058	-1.37423
1.9031	-1.47894
1.91562	-1.61904
1.92814	-1.53484
1.94066	-1.55453
1.95318	-1.60774
1.9657	-1.59177
1.97822	-1.50424
1.99074	-1.6767
2.00326	-1.47142
2.01578	-1.45579
2.0283	-1.65565
2.04082	-1.46688
2.05334	-1.57739
2.06586	-1.5136
2.07838	-1.68384
2.0909	-1.38273
2.10342	-1.4854
2.11594	-1.61343
2.12846	-1.47934
2.14099	-1.56241
2.15351	-1.54721
2.16603	-1.56861
2.17855	-1.51205
2.19107	-1.64282
2.20359	-1.40137
2.21611	-1.61611
2.22863	-1.54137
2.24115	-1.57331
2.25367	-1.50372
2.26619	-1.5355
2.27871	-1.51715
2.29123	-1.67096
2.30375	-1.45221
2.31627	-1.61112
2.32879	-1.62029
2.34131	-1.52361
2.35383	-1.55202
2.36635	-1.5315
2.37887	-1.68842
2.39139	-1.3764
2.40391	-1.60143
2.41643	-1.5254
2.42895	-1.61799
2.44147	-1.57401
2.45399	-1.60418
2.46652	-1.48581
2.47904	-1.70116
2.49156	-1.59519
2.50408	-1.60904
2.5166	-1.48699
2.52912	-1.57875
2.54164	-1.51933
2.55416	-1.54977
2.56668	-1.48119
2.5792	-1.69565
2.59172	-1.6354
2.60424	-1.5478
2.61676	-1.44323
2.62928	-1.57598
2.6418	-1.43585
2.65432	-1.7164
2.66684	-1.50823
2.67936	-1.74013
2.69188	-1.48374
2.7044	-1.57288
2.71692	-1.52172
2.72944	-1.57266
2.74196	-1.60002
2.75448	-1.61388
2.767	-1.57507
2.77952	-1.54811
2.79205	-1.62651
2.80457	-1.54175
2.81709	-1.54357
2.82961	-1.50349
2.84213	-1.68259
2.85465	-1.57998
2.86717	-1.60652
2.87969	-1.48895
2.89221	-1.69693
2.90473	-1.39834
2.91725	-1.69147
2.92977	-1.6011
2.94229	-1.60116
2.95481	-1.54737
2.96733	-1.57395
2.97985	-1.66611
2.99237	-1.50253
3.00489	-1.55494
3.01741	-1.44374
3.02993	-1.69571
3.04245	-1.5867
3.05497	-1.58159
3.06749	-1.58069
3.08001	-1.60533
3.09253	-1.50243
3.10505	-1.5531
3.11758	-1.57319
3.1301	-1.51175
3.14262	-1.62923
3.15514	-1.53134
3.16766	-1.60162
3.18018	-1.38889
3.1927	-1.60603
3.20522	-1.58729
3.21774	-1.62905
3.23026	-1.56825
3.24278	-1.56863
3.2553	-1.56583
3.26782	-1.51137
3.28034	-1.70242
3.29286	-1.38756
3.30538	-1.72065
3.3179	-1.53349
3.33042	-1.59399
3.34294	-1.63754
3.35546	-1.56199
3.36798	-1.57868
3.3805	-1.58821
3.39302	-1.5783
3.40554	-1.58498
3.41806	-1.60538
3.43058	-1.57392
3.44311	-1.6021
3.45563	-1.48555
3.46815	-1.80548
3.48067	-1.40879
3.49319	-1.61377
3.50571	-1.47664
3.51823	-1.55997
3.53075	-1.56442
3.54327	-1.58389
3.55579	-1.52911
3.56831	-1.7771
3.58083	-1.47416
3.59335	-1.54571
3.60587	-1.53938
3.61839	-1.60734
3.63091	-1.50174
3.64343	-1.60867
3.65595	-1.59286
3.66847	-1.63683
3.68099	-1.6692
3.69351	-1.49278
3.70603	-1.62678
3.71855	-1.4923
3.73107	-1.51647
3.74359	-1.52216
3.75611	-1.6526
3.76863	-1.62846
3.78116	-1.55598
3.79368	-1.55559
3.8062	-1.58391
3.81872	-1.51661
3.83124	-1.64379
3.84376	-1.61962
3.85628	-1.6011
3.8688	-1.54363
3.88132	-1.48846
3.89384	-1.55093
3.90636	-1.56082
3.91888	-1.62591
3.9314	-1.55188
3.94392	-1.64733
3.95644	-1.53733
3.96896	-1.72138
3.98148	-1.43343
3.994	-1.57034
4.00652	-1.47914
4.01904	-1.60394
4.03156	-1.59538
4.04408	-1.5723
4.0566	-1.63488
4.06912	-1.6592
4.08164	-1.4871
4.09416	-1.54713
4.10669	-1.54832
4.11921	-1.51659
4.13173	-1.61502
4.14425	-1.55895
4.15677	-1.57913
4.16929	-1.55739
4.18181	-1.60605
4.19433	-1.65075
4.20685	-1.56365
4.21937	-1.64244
4.23189	-1.53838
4.24441	-1.55348
4.25693	-1.61859
4.26945	-1.57808
4.28197	-1.60624
4.29449	-1.56287
4.30701	-1.58292
4.31953	-1.57707
4.33205	-1.51336
4.34457	-1.58444
4.35709	-1.56701
4.36961	-1.535
4.38213	-1.57688
4.39465	-1.75079
4.40717	-1.49719
4.41969	-1.5453
4.43222	-1.5921
4.44474	-1.53121
4.45726	-1.56142
4.46978	-1.5887
4.4823	-1.58517
4.49482	-1.5004
4.50734	-1.58855
4.51986	-1.5379
4.53238	-1.59795
4.5449	-1.4567
4.55742	-1.79069
4.56994	-1.56042
4.58246	-1.70403
4.59498	-1.41106
4.6075	-1.57124
4.62002	-1.50094
4.63254	-1.64156
4.64506	-1.41155
4.65758	-1.71916
4.6701	-1.57885
4.68262	-1.6403
4.69514	-1.47798
4.70766	-1.56374
4.72018	-1.52923
4.7327	-1.57206
4.74522	-1.6425
4.75775	-1.52289
4.77027	-1.6651
4.78279	-1.50393
4.79531	-1.54207
4.80783	-1.46584
4.82035	-1.65356
4.83287	-1.63458
4.84539	-1.59285
4.85791	-1.56465
4.87043	-1.59393
4.88295	-1.62195
4.89547	-1.4684
4.90799	-1.54082
4.92051	-1.54816
4.93303	-1.66722
4.94555	-1.5224
4.95807	-1.5926
4.97059	-1.66567
4.98311	-1.45272
4.99563	-1.53862
5.00815	-1.61238
5.02067	-1.66964
5.03319	-1.5437
5.04571	-1.50592
5.05823	-1.6532
5.07075	-1.73496
5.08328	-1.47957
5.0958	-1.5447
5.10832	-1.51087
5.12084	-1.62175
5.13336	-1.59098
5.14588	-1.58606
5.1584	-1.59277
5.17092	-1.56842
5.18344	-1.54955
5.19596	-1.52419
5.20848	-1.56001
5.221	-1.55329
5.23352	-1.56154
5.24604	-1.6516
5.25856	-1.56403
5.27108	-1.68485
5.2836	-1.54896
5.29612	-1.62611
5.30864	-1.57737
5.32116	-1.63681
5.33368	-1.62663
5.3462	-1.57146
5.35872	-1.57411
5.37124	-1.57158
5.38376	-1.74083
5.39628	-1.48716
5.40881	-1.5538
5.42133	-1.55425
5.43385	-1.5923
5.44637	-1.59648
5.45889	-1.56123
5.47141	-1.57103
5.48393	-1.69056
5.49645	-1.3986
5.50897	-1.58132
5.52149	-1.58067
5.53401	-1.62932
5.54653	-1.46645
5.55905	-1.67242
5.57157	-1.59082
5.58409	-1.5834
5.59661	-1.54852
5.60913	-1.60105
5.62165	-1.49391
5.63417	-1.65023
5.64669	-1.66111
5.65921	-1.64855
5.67173	-1.6948
5.68425	-1.43364
5.69677	-1.52264
5.70929	-1.50787
5.72181	-1.62874
5.73433	-1.6062
5.74686	-1.57956
5.75938	-1.66457
5.7719	-1.60388
5.78442	-1.58424
5.79694	-1.56766
5.80946	-1.59485
5.82198	-1.4984
5.8345	-1.74612
5.84702	-1.53922
5.85954	-1.61401
5.87206	-1.54556
5.88458	-1.6202
5.8971	-1.50521
5.90962	-1.51486
5.92214	-1.59298
5.93466	-1.54312
5.94718	-1.69985
5.9597	-1.5757
5.97222	-1.67917
5.98474	-1.39348
5.99726	-1.59236
6.00978	-1.53182
6.0223	-1.58226
6.03482	-1.57305
6.04734	-1.61407
6.05986	-1.55683
6.07239	-1.61944
6.08491	-1.57305
6.09743	-1.47877
6.10995	-1.68308
6.12247	-1.56614
6.13499	-1.54174
6.14751	-1.52814
6.16003	-1.64824
6.17255	-1.36621
6.18507	-1.50841
6.19759	-1.62975
6.21011	-1.57048
6.22263	-1.62014
6.23515	-1.51543
6.24767	-1.61057
6.26019	-1.48108
6.27271	-1.7902
6.28523	-1.44874
6.29775	-1.5217
6.31027	-1.54531
6.32279	-1.50402
6.33531	-1.53243
6.34783	-1.50445
6.36035	-1.59484
6.37287	-1.63855
6.38539	-1.55424
6.39792	-1.6078
6.41044	-1.55494
6.42296	-1.52318
6.43548	-1.55985
6.448	-1.5875
6.46052	-1.59958
6.47304	-1.56725
6.48556	-1.51237
6.49808	-1.53564
6.5106	-1.57147
6.52312	-1.50082
6.53564	-1.58646
6.54816	-1.57237
6.56068	-1.69728
6.5732	-1.49031
6.58572	-1.59449
6.59824	-1.50544
6.61076	-1.60752
6.62328	-1.53288
6.6358	-1.53217
6.64832	-1.55085
6.66084	-1.67859
6.67336	-1.41897
6.68588	-1.52478
6.6984	-1.50541
6.71092	-1.5102
6.72345	-1.54053
6.73597	-1.67238
6.74849	-1.52872
6.76101	-1.51469
6.77353	-1.49496
6.78605	-1.63853
6.79857	-1.49127
6.81109	-1.55979
6.82361	-1.55997
6.83613	-1.58438
6.84865	-1.55717
6.86117	-1.48824
6.87369	-1.45492
6.88621	-1.52215
6.89873	-1.50074
6.91125	-1.61526
6.92377	-1.5761
6.93629	-1.5941
6.94881	-1.64844
6.96133	-1.50876
6.97385	-1.50867
6.98637	-1.52747
6.99889	-1.46147
7.01141	-1.66898
7.02393	-1.54068
7.03645	-1.56778
7.04898	-1.56927
7.0615	-1.57233
7.07402	-1.49925
7.08654	-1.62406
7.09906	-1.5171
7.11158	-1.6448
7.1241	-1.5521
7.13662	-1.61043
7.14914	-1.42226
7.16166	-1.49286
7.17418	-1.53758
7.1867	-1.43038
7.19922	-1.67522
7.21174	-1.51904
7.22426	-1.63072
7.23678	-1.60635
7.2493	-1.6711
7.26182	-1.2966
7.27434	-1.65883
7.28686	-1.52172
7.29938	-1.60806
7.3119	-1.50655
7.32442	-1.64157
7.33694	-1.51377
7.34946	-1.63416
7.36198	-1.50309
7.37451	-1.52865
7.38703	-1.56331
7.39955	-1.53657
7.41207	-1.50083
7.42459	-1.64783
7.43711	-1.67655
7.44963	-1.55636
7.46215	-1.51453
7.47467	-1.5564
7.48719	-1.56959
7.49971	-1.59559
7.51223	-1.46959
7.52475	-1.63605
7.53727	-1.59731
7.54979	-1.57156
7.56231	-1.54299
7.57483	-1.58902
7.58735	-1.44207
7.59987	-1.59954
7.61239	-1.5494
7.62491	-1.61336
7.63743	-1.54673
7.64995	-1.54815
7.66247	-1.46116
7.67499	-1.62169
7.68751	-1.41929
7.70003	-1.72222
7.71256	-1.57516
7.72508	-1.7251
7.7376	-1.38689
7.75012	-1.57817
7.76264	-1.40496
7.77516	-1.67441
7.78768	-1.47554
7.8002	-1.62808
7.81272	-1.54534
7.82524	-1.56882
7.83776	-1.49059
7.85028	-1.56264
7.8628	-1.40341
7.87532	-1.7074
7.88784	-1.4188
7.90036	-1.59908
7.91288	-1.41855
7.9254	-1.59435
7.93792	-1.39553
7.95044	-1.70157
7.96296	-1.44524
7.97548	-1.57488
7.988	-1.48322
8.00052	-1.55549
8.01304	-1.46326
8.02556	-1.5763
8.03809	-1.40122
8.05061	-1.73304
8.06313	-1.71107
8.07565	-1.47372
8.08817	-1.50208
8.10069	-1.4531
8.11321	-1.47446
8.12573	-1.569
8.13825	-1.56995
8.15077	-1.53949
8.16329	-1.66712
8.17581	-1.42708
8.18833	-1.53284
8.20085	-1.54409
8.21337	-1.45099
8.22589	-1.57549
8.23841	-1.60513
8.25093	-1.49626
8.26345	-1.49935
8.27597	-1.45096
8.28849	-1.49891
8.30101	-1.54949
8.31353	-1.53359
8.32605	-1.54379
8.33857	-1.57428
8.35109	-1.58581
8.36362	-1.48037
8.37614	-1.4765
8.38866	-1.51756
8.40118	-1.49826
8.4137	-1.54881
8.42622	-1.47543
8.43874	-1.5401
8.45126	-1.58464
8.46378	-1.46213
8.4763	-1.52012
8.48882	-1.59366
8.50134	-1.55772
8.51386	-1.5345
8.52638	-1.61455
8.5389	-1.39752
8.55142	-1.57885
8.56394	-1.49042
8.57646	-1.53224
8.58898	-1.45695
8.6015	-1.56854
8.61402	-1.48247
8.62654	-1.62221
8.63906	-1.36107
8.65158	-1.55329
8.6641	-1.51734
8.67662	-1.56145
8.68915	-1.51527
8.70167	-1.47201
8.71419	-1.57363
8.72671	-1.48475
8.73923	-1.28182
8.75175	-1.62998
8.76427	-1.44141
8.77679	-1.48485
8.78931	-1.47628
8.80183	-1.62197
8.81435	-1.37552
8.82687	-1.50522
8.83939	-1.51864
8.85191	-1.51517
8.86443	-1.47257
8.87695	-1.50053
8.88947	-1.46357
8.90199	-1.53111
8.91451	-1.47455
8.92703	-1.53867
8.93955	-1.50076
8.95207	-1.47128
8.96459	-1.48981
8.97711	-1.54099
8.98963	-1.49674
9.00215	-1.58832
9.01468	-1.50919
9.0272	-1.44556
9.03972	-1.40919
9.05224	-1.47234
9.06476	-1.50513
9.07728	-1.46331
9.0898	-1.50648
9.10232	-1.48495
9.11484	-1.53741
9.12736	-1.43855
9.13988	-1.45881
9.1524	-1.46489
9.16492	-1.5362
9.17744	-1.54944
9.18996	-1.61899
9.20248	-1.38698
9.215	-1.43729
9.22752	-1.4547
9.24004	-1.5024
9.25256	-1.52339
9.26508	-1.55543
9.2776	-1.48117
9.29012	-1.62733
9.30264	-1.43759
9.31516	-1.42994
9.32768	-1.51308
9.3402	-1.53109
9.35273	-1.38623
9.36525	-1.51216
9.37777	-1.63923
9.39029	-1.57117
9.40281	-1.41139
9.41533	-1.41926
9.42785	-1.43963
9.44037	-1.44583
9.45289	-1.4879
9.46541	-1.51506
9.47793	-1.54242
9.49045	-1.53782
9.50297	-1.5396
9.51549	-1.31712
9.52801	-1.55184
9.54053	-1.50978
9.55305	-1.47981
9.56557	-1.46037
9.57809	-1.64225
9.59061	-1.41715
9.60313	-1.49297
9.61565	-1.37069
9.62817	-1.63869
9.64069	-1.45099
9.65321	-1.5769
9.66573	-1.38046
9.67826	-1.51526
9.69078	-1.34272
9.7033	-1.57794
9.71582	-1.4629
9.72834	-1.48771
9.74086	-1.46682
9.75338	-1.57747
9.7659	-1.41504
9.77842	-1.49891
9.79094	-1.40803
9.80346	-1.63561
9.81598	-1.46759
9.8285	-1.52199
9.84102	-1.51002
9.85354	-1.61583
9.86606	-1.2629
9.87858	-1.57307
9.8911	-1.4829
9.90362	-1.52592
9.91614	-1.47445
9.92866	-1.53412
9.94118	-1.5522
9.9537	-1.49315
9.96622	-1.44685
9.97874	-1.6193
9.99126	-1.50321
10.0038	-1.52985
10.0163	-1.50746
10.0288	-1.53395
10.0413	-1.4344
10.0539	-1.56335
10.0664	-1.66505
10.0789	-1.38394
10.0914	-1.48659
10.1039	-1.399
10.1165	-1.54071
10.129	-1.38253
10.1415	-1.61086
10.154	-1.53694
10.1666	-1.49737
10.1791	-1.51819
10.1916	-1.47552
10.2041	-1.48623
10.2166	-1.56966
10.2292	-1.36855
10.2417	-1.61867
10.2542	-1.53668
10.2667	-1.35081
10.2792	-1.42479
10.2918	-1.53474
10.3043	-1.3178
10.3168	-1.59824
10.3293	-1.53952
10.3418	-1.49519
10.3544	-1.53876
10.3669	-1.48519
10.3794	-1.49195
10.3919	-1.44694
10.4044	-1.35474
10.417	-1.62099
10.4295	-1.57564
10.442	-1.51984
10.4545	-1.51512
10.467	-1.5775
10.4796	-1.37146
10.4921	-1.54479
10.5046	-1.35348
10.5171	-1.70441
10.5296	-1.43066
10.5422	-1.56895
10.5547	-1.43232
10.5672	-1.63525
10.5797	-1.3175
10.5922	-1.62435
10.6048	-1.43904
10.6173	-1.56057
10.6298	-1.43584
10.6423	-1.54374
10.6548	-1.29063
10.6674	-1.72106
10.6799	-1.37423
10.6924	-1.5639
10.7049	-1.44459
10.7174	-1.55578
10.73	-1.4266
10.7425	-1.63282
10.755	-1.28775
10.7675	-1.64677
10.78	-1.39686
10.7926	-1.54086
10.8051	-1.43239
10.8176	-1.59363
10.8301	-1.3206
10.8427	-1.63001
10.8552	-1.49013
10.8677	-1.56219
10.8802	-1.46492
10.8927	-1.55535
10.9053	-1.45828
10.9178	-1.7016
10.9303	-1.37976
10.9428	-1.447
10.9553	-1.41115
10.9679	-1.50447
10.9804	-1.4934
10.9929	-1.47154
11.0054	-1.43041
11.0179	-1.60869
11.0305	-1.41735
11.043	-1.46671
11.0555	-1.47135
11.068	-1.48475
11.0805	-1.48043
11.0931	-1.50221
11.1056	-1.71396
11.1181	-1.38252
11.1306	-1.49279
11.1431	-1.51986
11.1557	-1.41811
11.1682	-1.5332
11.1807	-1.44458
11.1932	-1.56569
11.2057	-1.66038
11.2183	-1.41277
11.2308	-1.46416
11.2433	-1.44893
11.2558	-1.56619
11.2683	-1.41532
11.2809	-1.57671
11.2934	-1.54783
11.3059	-1.54437
11.3184	-1.52027
11.3309	-1.4787
11.3435	-1.48963
11.356	-1.44947
11.3685	-1.54625
11.381	-1.46063
11.3935	-1.57934
11.4061	-1.51101
11.4186	-1.62003
11.4311	-1.38118
11.4436	-1.48546
11.4561	-1.43373
11.4687	-1.62093
11.4812	-1.54489
11.4937	-1.67205
11.5062	-1.40132
11.5188	-1.52774
11.5313	-1.3646
11.5438	-1.61501
11.5563	-1.52383
11.5688	-1.54865
11.5814	-1.49029
11.5939	-1.60817
11.6064	-1.45443
11.6189	-1.52182
11.6314	-1.39779
11.644	-1.61189
11.6565	-1.582
11.669	-1.60005
11.6815	-1.49671
11.694	-1.5507
11.7066	-1.50366
11.7191	-1.49971
11.7316	-1.51527
11.7441	-1.54368
11.7566	-1.51842
11.7692	-1.50594
11.7817	-1.64635
11.7942	-1.44212
11.8067	-1.41266
11.8192	-1.60248
11.8318	-1.49568
11.8443	-1.56846
11.8568	-1.55831
11.8693	-1.59734
11.8818	-1.50698
11.8944	-1.55342
11.9069	-1.56207
11.9194	-1.5589
11.9319	-1.53017
11.9444	-1.52936
11.957	-1.56228
11.9695	-1.47888
11.982	-1.46085
11.9945	-1.58029
12.007	-1.69722
12.0196	-1.47841
12.0321	-1.52155
12.0446	-1.53005
12.0571	-1.5508
12.0696	-1.43915
12.0822	-1.60576
12.0947	-1.40271
12.1072	-1.63506
12.1197	-1.55009
12.1323	-1.51321
12.1448	-1.51276
12.1573	-1.56016
12.1698	-1.60595
12.1823	-1.49707
12.1949	-1.56211
12.2074	-1.53112
12.2199	-1.50661
12.2324	-1.51884
12.2449	-1.50301
12.2575	-1.49891
12.27	-1.65753
12.2825	-1.60113
12.295	-1.53819
12.3075	-1.52619
12.3201	-1.55849
12.3326	-1.49591
12.3451	-1.5359
12.3576	-1.46049
12.3701	-1.70364
12.3827	-1.6437
12.3952	-1.46375
12.4077	-1.47977
12.4202	-1.5432
12.4327	-1.52351
12.4453	-1.52678
12.4578	-1.60783
12.4703	-1.62541
12.4828	-1.58225
12.4953	-1.44571
12.5079	-1.50341
12.5204	-1.42103
12.5329	-1.44088
12.5454	-1.57133
12.5579	-1.54339
12.5705	-1.52575
12.583	-1.58518
12.5955	-1.49455
12.608	-1.43493
12.6205	-1.58029
12.6331	-1.54669
12.6456	-1.59188
12.6581	-1.5084
12.6706	-1.64548
12.6831	-1.41102
12.6957	-1.50166
12.7082	-1.53093
12.7207	-1.42395
12.7332	-1.58031
12.7457	-1.54837
12.7583	-1.51961
12.7708	-1.61388
12.7833	-1.43127
12.7958	-1.49572
12.8084	-1.40989
12.8209	-1.54364
12.8334	-1.47528
12.8459	-1.51674
12.8584	-1.59299
12.871	-1.59697
12.8835	-1.45247
12.896	-1.41241
12.9085	-1.55914
12.921	-1.48253
12.9336	-1.51812
12.9461	-1.57193
12.9586	-1.49234
12.9711	-1.57023
12.9836	-1.47872
12.9962	-1.5142
13.0087	-1.46755
13.0212	-1.51586
13.0337	-1.48849
13.0462	-1.50863
13.0588	-1.46249
13.0713	-1.59767
13.0838	-1.51609
13.0963	-1.547
13.1088	-1.52477
13.1214	-1.61708
13.1339	-1.50908
13.1464	-1.55661
13.1589	-1.5666
13.1714	-1.58802
13.184	-1.39085
13.1965	-1.66261
13.209	-1.53982
13.2215	-1.57879
13.234	-1.44269
13.2466	-1.52965
13.2591	-1.47521
13.2716	-1.62648
13.2841	-1.51007
13.2966	-1.50326
13.3092	-1.53281
13.3217	-1.46901
13.3342	-1.53372
13.3467	-1.41623
13.3592	-1.67162
13.3718	-1.48462
13.3843	-1.73247
13.3968	-1.4494
13.4093	-1.56682
13.4218	-1.46962
13.4344	-1.56234
13.4469	-1.52097
13.4594	-1.49527
13.4719	-1.58467
13.4845	-1.62678
13.497	-1.43914
13.5095	-1.50666
13.522	-1.4856
13.5345	-1.46809
13.5471	-1.58498
13.5596	-1.53839
13.5721	-1.64893
13.5846	-1.38505
13.5971	-1.52304
13.6097	-1.52672
13.6222	-1.53278
13.6347	-1.45878
13.6472	-1.59871
13.6597	-1.55637
13.6723	-1.56347
13.6848	-1.44758
13.6973	-1.55886
13.7098	-1.48227
13.7223	-1.53176
13.7349	-1.62203
13.7474	-1.54768
13.7599	-1.61547
13.7724	-1.42112
13.7849	-1.58721
13.7975	-1.49743
13.81	-1.57362
13.8225	-1.51489
13.835	-1.61383
13.8475	-1.48417
13.8601	-1.62246
13.8726	-1.49473
13.8851	-1.57703
13.8976	-1.37053
13.9101	-1.66631
13.9227	-1.54204
13.9352	-1.5958
13.9477	-1.49998
13.9602	-1.64678
13.9727	-1.38253
13.9853	-1.62206
13.9978	-1.56528
14.0103	-1.5752
14.0228	-1.57826
14.0353	-1.52291
14.0479	-1.45569
14.0604	-1.52643
14.0729	-1.48548
14.0854	-1.51254
14.098	-1.58475
14.1105	-1.45173
14.123	-1.60269
14.1355	-1.49572
14.148	-1.60354
14.1606	-1.37551
14.1731	-1.54029
14.1856	-1.4992
14.1981	-1.49415
14.2106	-1.58842
14.2232	-1.54343
14.2357	-1.58735
14.2482	-1.5107
14.2607	-1.53253
14.2732	-1.52029
14.2858	-1.51339
14.2983	-1.4663
14.3108	-1.61
14.3233	-1.48028
14.3358	-1.53968
14.3484	-1.55022
14.3609	-1.55542
14.3734	-1.39438
14.3859	-1.48555
14.3984	-1.46908
14.411	-1.49484
14.4235	-1.59688
14.436	-1.41662
14.4485	-1.62037
14.461	-1.65246
14.4736	-1.50804
14.4861	-1.54226
14.4986	-1.49738
14.5111	-1.52592
14.5236	-1.51695
14.5362	-1.51067
14.5487	-1.73903
14.5612	-1.44693
14.5737	-1.55129
14.5862	-1.52511
14.5988	-1.45384
14.6113	-1.5278
14.6238	-1.43893
14.6363	-1.50977
14.6488	-1.59567
14.6614	-1.54776
14.6739	-1.53005
14.6864	-1.50217
14.6989	-1.62716
14.7114	-1.44895
14.724	-1.58692
14.7365	-1.555
14.749	-1.49556
14.7615	-1.54261
14.7741	-1.53687
14.7866	-1.58533
14.7991	-1.36285
14.8116	-1.62036
14.8241	-1.51221
14.8367	-1.51034
14.8492	-1.51347
14.8617	-1.52872
14.8742	-1.43405
14.8867	-1.72145
14.8993	-1.4276
14.9118	-1.53589
14.9243	-1.52826
14.9368	-1.60247
14.9493	-1.57728
14.9619	-1.54541
14.9744	-1.59021
14.9869	-1.3977
14.9994	-1.65561
15.0119	-1.52931
15.0245	-1.55856
15.037	-1.54207
15.0495	-1.51691
15.062	-1.52806
15.0745	-1.55563
15.0871	-1.50198
15.0996	-1.75248
15.1121	-1.43798
15.1246	-1.58908
15.1371	-1.53302
15.1497	-1.52592
15.1622	-1.43412
15.1747	-1.63111
15.1872	-1.55792
15.1997	-1.53143
15.2123	-1.68859
15.2248	-1.36828
15.2373	-1.50129
15.2498	-1.39854
15.2623	-1.64025
15.2749	-1.50167
15.2874	-1.57194
15.2999	-1.61686
15.3124	-1.44513
15.3249	-1.51111
15.3375	-1.48502
15.35	-1.42929
15.3625	-1.52301
15.375	-1.55342
15.3875	-1.57421
15.4001	-1.58257
15.4126	-1.4068
15.4251	-1.49099
15.4376	-1.47833
15.4502	-1.61045
15.4627	-1.56998
15.4752	-1.58627
15.4877	-1.46021
15.5002	-1.57402
15.5128	-1.58464
15.5253	-1.47515
15.5378	-1.44356
15.5503	-1.67412
15.5628	-1.54646
15.5754	-1.57136
15.5879	-1.4757
15.6004	-1.57057
15.6129	-1.33525
15.6254	-1.58261
15.638	-1.518
15.6505	-1.54052
15.663	-1.54053
15.6755	-1.56349
15.688	-1.60121
15.7006	-1.51014
15.7131	-1.43978
15.7256	-1.61771
15.7381	-1.50252
15.7506	-1.51759
15.7632	-1.53746
15.7757	-1.5811
15.7882	-1.39293
15.8007	-1.61702
15.8132	-1.5352
15.8258	-1.56248
15.8383	-1.52888
15.8508	-1.59466
15.8633	-1.52364
15.8758	-1.61705
15.8884	-1.44488
15.9009	-1.57446
15.9134	-1.52225
15.9259	-1.5877
15.9384	-1.48458
15.951	-1.54216
15.9635	-1.44558
15.976	-1.62211
15.9885	-1.51718
16.001	-1.5706
16.0136	-1.49929
16.0261	-1.49103
16.0386	-1.54855
16.0511	-1.5418
16.0637	-1.51769
16.0762	-1.55081
16.0887	-1.57392
16.1012	-1.62877
16.1137	-1.4483
16.1263	-1.56045
16.1388	-1.56418
16.1513	-1.51168
16.1638	-1.58045
16.1763	-1.57364
16.1889	-1.52262
16.2014	-1.36493
16.2139	-1.68829
16.2264	-1.50085
16.2389	-1.59408
16.2515	-1.51222
16.264	-1.52946
16.2765	-1.50659
16.289	-1.64774
16.3015	-1.57813
16.3141	-1.60062
16.3266	-1.53481
16.3391	-1.54135
16.3516	-1.53306
16.3641	-1.54282
16.3767	-1.45812
16.3892	-1.58682
16.4017	-1.52773
16.4142	-1.55584
16.4267	-1.43475
16.4393	-1.5574
16.4518	-1.45988
16.4643	-1.41882
16.4768	-1.56396
16.4893	-1.66057
16.5019	-1.42481
16.5144	-1.45551
16.5269	-1.5129
16.5394	-1.5593
16.5519	-1.54978
16.5645	-1.47968
16.577	-1.70083
16.5895	-1.45141
16.602	-1.53102
16.6145	-1.51733
16.6271	-1.50448
16.6396	-1.43819
16.6521	-1.64784
16.6646	-1.59571
16.6771	-1.60048
16.6897	-1.479
16.7022	-1.49825
16.7147	-1.54062
16.7272	-1.51933
16.7398	-1.46953
16.7523	-1.5723
16.7648	-1.53376
16.7773	-1.60411
16.7898	-1.46557
16.8024	-1.49936
16.8149	-1.49125
16.8274	-1.58958
16.8399	-1.49156
16.8524	-1.56177
16.865	-1.49547
16.8775	-1.59767
16.89	-1.43127
16.9025	-1.56096
16.915	-1.44361
16.9276	-1.61927
16.9401	-1.53811
16.9526	-1.53262
16.9651	-1.49883
16.9776	-1.54143
16.9902	-1.48733
17.0027	-1.54088
17.0152	-1.40221
17.0277	-1.694
17.0402	-1.41307
17.0528	-1.57839
17.0653	-1.46065
17.0778	-1.57421
17.0903	-1.39492
17.1028	-1.68953
17.1154	-1.517
17.1279	-1.66603
17.1404	-1.41094
17.1529	-1.58118
17.1654	-1.54805
17.178	-1.49025
17.1905	-1.55271
17.203	-1.50422
17.2155	-1.54242
17.228	-1.65151
17.2406	-1.44991
17.2531	-1.48106
17.2656	-1.55223
17.2781	-1.3431
17.2906	-1.62445
17.3032	-1.53586
17.3157	-1.66933
17.3282	-1.43778
17.3407	-1.61147
17.3532	-1.48822
17.3658	-1.53729
17.3783	-1.38936
17.3908	-1.71664
17.4033	-1.54615
17.4159	-1.65799
17.4284	-1.5071
17.4409	-1.5392
17.4534	-1.49256
17.4659	-1.56178
17.4785	-1.54081
17.491	-1.57878
17.5035	-1.53994
17.516	-1.54412
17.5285	-1.54801
17.5411	-1.42736
17.5536	-1.5603
17.5661	-1.55527
17.5786	-1.53704
17.5911	-1.44833
17.6037	-1.55863
17.6162	-1.50893
17.6287	-1.63138
17.6412	-1.35511
17.6537	-1.62653
17.6663	-1.47557
17.6788	-1.59574
17.6913	-1.52071
17.7038	-1.6235
17.7163	-1.40079
17.7289	-1.63057
17.7414	-1.54033
17.7539	-1.56345
17.7664	-1.55006
17.7789	-1.63979
17.7915	-1.49515
17.804	-1.48229
17.8165	-1.59839
17.829	-1.54821
17.8415	-1.52276
17.8541	-1.54973
17.8666	-1.54744
17.8791	-1.54482
17.8916	-1.58655
17.9041	-1.60192
17.9167	-1.4112
17.9292	-1.58858
17.9417	-1.52432
17.9542	-1.54963
17.9667	-1.53948
17.9793	-1.59016
17.9918	-1.38862
18.0043	-1.67468
18.0168	-1.37348
18.0294	-1.52223
18.0419	-1.50726
18.0544	-1.53088
18.0669	-1.53799
18.0794	-1.40004
18.092	-1.59662
18.1045	-1.63975
18.117	-1.49267
18.1295	-1.51864
18.142	-1.55288
18.1546	-1.51338
18.1671	-1.45101
18.1796	-1.4565
18.1921	-1.67163
18.2046	-1.66378
18.2172	-1.38683
18.2297	-1.56119
18.2422	-1.54873
18.2547	-1.51392
18.2672	-1.51645
18.2798	-1.44326
18.2923	-1.63865
18.3048	-1.55329
18.3173	-1.58702
18.3298	-1.46186
18.3424	-1.5464
18.3549	-1.43125
18.3674	-1.54644
18.3799	-1.55761
18.3924	-1.61562
18.405	-1.46517
18.4175	-1.51701
18.43	-1.47755
18.4425	-1.45457
18.455	-1.58847
18.4676	-1.61587
18.4801	-1.54867
18.4926	-1.58731
18.5051	-1.55658
18.5176	-1.54689
18.5302	-1.53969
18.5427	-1.50818
18.5552	-1.51504
18.5677	-1.54668
18.5802	-1.60141
18.5928	-1.6012
18.6053	-1.51082
18.6178	-1.45423
18.6303	-1.61018
18.6428	-1.53176
18.6554	-1.53751
18.6679	-1.53115
18.6804	-1.56424
18.6929	-1.53247
18.7055	-1.53901
18.718	-1.43579
18.7305	-1.66372
18.743	-1.5291
18.7555	-1.60443
18.7681	-1.56205
18.7806	-1.55588
18.7931	-1.48271
18.8056	-1.49282
18.8181	-1.48275
18.8307	-1.57556
18.8432	-1.4786
18.8557	-1.56837
18.8682	-1.5249
18.8807	-1.51028
18.8933	-1.39874
18.9058	-1.57877
18.9183	-1.53284
18.9308	-1.56377
18.9433	-1.52092
18.9559	-1.54164
18.9684	-1.53652
18.9809	-1.55339
18.9934	-1.49067
19.0059	-1.52182
19.0185	-1.53573
19.031	-1.57999
19.0435	-1.46706
19.056	-1.41317
19.0685	-1.56886
19.0811	-1.64473
19.0936	-1.39586
19.1061	-1.55759
19.1186	-1.49095
19.1311	-1.58723
19.1437	-1.49765
19.1562	-1.54117
19.1687	-1.60913
19.1812	-1.60389
19.1937	-1.40734
19.2063	-1.59825
19.2188	-1.51422
19.2313	-1.56526
19.2438	-1.38501
19.2563	-1.68978
19.2689	-1.61487
19.2814	-1.41659
19.2939	-1.46484
19.3064	-1.51575
19.3189	-1.50231
19.3315	-1.43612
19.344	-1.45797
19.3565	-1.64919
19.369	-1.54221
19.3816	-1.49711
19.3941	-1.5056
19.4066	-1.51721
19.4191	-1.4561
19.4316	-1.44654
19.4442	-1.61063
19.4567	-1.50297
19.4692	-1.47034
19.4817	-1.52657
19.4942	-1.52348
19.5068	-1.50778
19.5193	-1.4565
19.5318	-1.48431
19.5443	-1.57968
19.5568	-1.51793
19.5694	-1.45031
19.5819	-1.67098
19.5944	-1.42489
19.6069	-1.59488
19.6194	-1.5257
19.632	-1.60513
19.6445	-1.54763
19.657	-1.56673
19.6695	-1.48639
19.682	-1.51374
19.6946	-1.47983
19.7071	-1.49299
19.7196	-1.42719
19.7321	-1.66829
19.7446	-1.52112
19.7572	-1.59943
19.7697	-1.5067
19.7822	-1.50494
19.7947	-1.46611
19.8072	-1.48798
19.8198	-1.56024
19.8323	-1.49112
19.8448	-1.55329
19.8573	-1.50205
19.8698	-1.5238
19.8824	-1.42533
19.8949	-1.66227
19.9074	-1.4664
19.9199	-1.57321
19.9324	-1.54619
19.945	-1.58042
19.9575	-1.53068
19.97	-1.49362
19.9825	-1.40292
19.9951	-1.64659
20.0076	-1.48137
20.0201	-1.60239
20.0326	-1.51927
20.0451	-1.53456
20.0577	-1.49094
20.0702	-1.57725
20.0827	-1.40149
20.0952	-1.56728
20.1077	-1.46483
20.1203	-1.53418
20.1328	-1.52414
20.1453	-1.47445
20.1578	-1.62608
20.1703	-1.36712
20.1829	-1.57236
20.1954	-1.47986
20.2079	-1.5737
20.2204	-1.55268
20.2329	-1.56491
20.2455	-1.48057
20.258	-1.71489
20.2705	-1.48689
20.283	-1.48054
20.2955	-1.55357
20.3081	-1.53136
20.3206	-1.46428
20.3331	-1.49074
20.3456	-1.61553
20.3581	-1.55669
20.3707	-1.59666
20.3832	-1.46923
20.3957	-1.49567
20.4082	-1.51
20.4207	-1.52773
20.4333	-1.39493
20.4458	-1.67758
20.4583	-1.54909
20.4708	-1.5713
20.4833	-1.57493
20.4959	-1.652
20.5084	-1.46131
20.5209	-1.4911
20.5334	-1.58554
20.5459	-1.54014
20.5585	-1.57637
20.571	-1.56523
20.5835	-1.70318
20.596	-1.44137
20.6085	-1.56441
20.6211	-1.4031
20.6336	-1.65822
20.6461	-1.52249
20.6586	-1.5252
20.6712	-1.52721
20.6837	-1.62018
20.6962	-1.42012
20.7087	-1.52452
20.7212	-1.45712
20.7338	-1.61245
20.7463	-1.60382
20.7588	-1.57252
20.7713	-1.60786
20.7838	-1.48344
20.7964	-1.51253
20.8089	-1.51748
20.8214	-1.55766
20.8339	-1.58524
20.8464	-1.64094
20.859	-1.61421
20.8715	-1.55225
20.884	-1.50449
20.8965	-1.47536
20.909	-1.60783
20.9216	-1.56333
20.9341	-1.49044
20.9466	-1.53819
20.9591	-1.45535
20.9716	-1.6934
20.9842	-1.39488
20.9967	-1.60052
21.0092	-1.541
21.0217	-1.59891
21.0342	-1.53132
21.0468	-1.55553
21.0593	-1.61189
21.0718	-1.4674
21.0843	-1.50649
21.0968	-1.61487
21.1094	-1.52743
21.1219	-1.5737
21.1344	-1.58539
21.1469	-1.58847
21.1594	-1.5539
21.172	-1.45591
21.1845	-1.58647
21.197	-1.54898
21.2095	-1.5124
21.222	-1.58514
21.2346	-1.5415
21.2471	-1.52596
21.2596	-1.58188
21.2721	-1.48533
21.2846	-1.50556
21.2972	-1.55323
21.3097	-1.50472
21.3222	-1.47572
21.3347	-1.5633
21.3473	-1.50373
21.3598	-1.60094
21.3723	-1.50639
21.3848	-1.59875
21.3973	-1.50673
21.4099	-1.52234
21.4224	-1.52265
21.4349	-1.51853
21.4474	-1.53743
21.4599	-1.45552
21.4725	-1.66201
21.485	-1.50463
21.4975	-1.47398
21.51	-1.55122
21.5225	-1.48234
21.5351	-1.47934
21.5476	-1.43931
21.5601	-1.63038
21.5726	-1.63099
21.5851	-1.48628
21.5977	-1.48044
21.6102	-1.53744
21.6227	-1.4529
21.6352	-1.53449
21.6477	-1.55143
21.6603	-1.53371
21.6728	-1.57829
21.6853	-1.57602
21.6978	-1.58591
21.7103	-1.55319
21.7229	-1.48839
21.7354	-1.49519
21.7479	-1.58006
21.7604	-1.55564
21.7729	-1.5456
21.7855	-1.6014
21.798	-1.43119
21.8105	-1.56983
21.823	-1.49745
21.8355	-1.57365
21.8481	-1.50398
21.8606	-1.66293
21.8731	-1.62173
21.8856	-1.54791
21.8981	-1.45926
21.9107	-1.46206
21.9232	-1.51513
21.9357	-1.61753
21.9482	-1.60127
21.9608	-1.56559
21.9733	-1.66979
21.9858	-1.4609
21.9983	-1.55068
22.0108	-1.42265
22.0234	-1.60244
22.0359	-1.58148
22.0484	-1.59747
22.0609	-1.57335
22.0734	-1.6164
22.086	-1.54666
22.0985	-1.43088
22.111	-1.48877
22.1235	-1.61076
22.136	-1.59597
22.1486	-1.48861
22.1611	-1.58749
22.1736	-1.45907
22.1861	-1.56007
22.1986	-1.41294
22.2112	-1.64754
22.2237	-1.60226
22.2362	-1.54873
22.2487	-1.56042
22.2612	-1.54447
22.2738	-1.55095
22.2863	-1.55224
22.2988	-1.36856
22.3113	-1.49064
22.3238	-1.5963
22.3364	-1.61596
22.3489	-1.51839
22.3614	-1.59425
22.3739	-1.55988
22.3864	-1.5789
22.399	-1.62219
22.4115	-1.39164
22.424	-1.49104
22.4365	-1.70591
22.449	-1.60971
22.4616	-1.58131
22.4741	-1.54371
22.4866	-1.69813
22.4991	-1.37094
22.5116	-1.52261
22.5242	-1.40915
22.5367	-1.48112
22.5492	-1.67087
22.5617	-1.51949
22.5742	-1.62868
22.5868	-1.60644
22.5993	-1.56641
22.6118	-1.43688
22.6243	-1.45358
22.6369	-1.70345
22.6494	-1.51377
22.6619	-1.55326
22.6744	-1.56431
22.6869	-1.54897
22.6995	-1.5844
22.712	-1.46922
22.7245	-1.51758
22.737	-1.59035
22.7495	-1.6197
22.7621	-1.46254
22.7746	-1.57474
22.7871	-1.64769
22.7996	-1.51472
22.8121	-1.5635
22.8247	-1.46162
22.8372	-1.64077
22.8497	-1.43135
22.8622	-1.66183
22.8747	-1.54254
22.8873	-1.68536
22.8998	-1.36713
22.9123	-1.58882
22.9248	-1.5139
22.9373	-1.53834
22.9499	-1.54316
22.9624	-1.58819
22.9749	-1.60372
22.9874	-1.54208
22.9999	-1.63582
23.0125	-1.57218
23.025	-1.4937
23.0375	-1.54865
23.05	-1.56053
23.0625	-1.54334
23.0751	-1.48254
23.0876	-1.6389
23.1001	-1.61906
23.1126	-1.5203
23.1251	-1.57929
23.1377	-1.61392
23.1502	-1.56733
23.1627	-1.63745
23.1752	-1.62394
23.1877	-1.56225
23.2003	-1.61095
23.2128	-1.72987
23.2253	-1.37617
23.2378	-1.65086
23.2503	-1.60102
23.2629	-1.62408
23.2754	-1.45342
23.2879	-1.63863
23.3004	-1.66386
23.313	-1.38339
23.3255	-1.58926
23.338	-1.55466
23.3505	-1.50601
23.363	-1.48364
23.3756	-1.44477
23.3881	-1.61681
23.4006	-1.46411
23.4131	-1.66147
23.4256	-1.55657
23.4382	-1.66857
23.4507	-1.45426
23.4632	-1.52159
23.4757	-1.59495
23.4882	-1.42346
23.5008	-1.68888
23.5133	-1.52798
23.5258	-1.59166
23.5383	-1.59223
23.5508	-1.70308
23.5634	-1.44672
23.5759	-1.39855
23.5884	-1.69138
23.6009	-1.53991
23.6134	-1.58327
23.626	-1.58656
23.6385	-1.71464
23.651	-1.50753
23.6635	-1.54596
23.676	-1.57498
23.6886	-1.56453
23.7011	-1.54119
23.7136	-1.61728
23.7261	-1.57452
23.7386	-1.61423
23.7512	-1.50454
23.7637	-1.5685
23.7762	-1.38677
23.7887	-1.59126
23.8012	-1.54338
23.8138	-1.53691
23.8263	-1.62302
23.8388	-1.46102
23.8513	-1.52364
23.8638	-1.41006
23.8764	-1.68235
23.8889	-1.55071
23.9014	-1.58876
23.9139	-1.62533
23.9265	-1.61087
23.939	-1.75015
23.9515	-1.4206
23.964	-1.4819
23.9765	-1.48894
23.9891	-1.59629
24.0016	-1.51448
24.0141	-1.56494
24.0266	-1.57864
24.0391	-1.60873
24.0517	-1.52499
24.0642	-1.50432
24.0767	-1.60459
24.0892	-1.46417
24.1017	-1.64083
24.1143	-1.58883
24.1268	-1.61566
24.1393	-1.52694
24.1518	-1.58311
24.1643	-1.59421
24.1769	-1.52431
24.1894	-1.54972
24.2019	-1.55644
24.2144	-1.60878
24.2269	-1.59671
24.2395	-1.50499
24.252	-1.72348
24.2645	-1.49143
24.277	-1.6406
24.2895	-1.54826
24.3021	-1.65045
24.3146	-1.52637
24.3271	-1.53725
24.3396	-1.56464
24.3521	-1.48876
24.3647	-1.81607
24.3772	-1.48737
24.3897	-1.48279
24.4022	-1.48131
24.4147	-1.58237
24.4273	-1.46394
24.4398	-1.51884
24.4523	-1.61561
24.4648	-1.65964
24.4773	-1.55083
24.4899	-1.59001
24.5024	-1.54375
24.5149	-1.54728
24.5274	-1.57839
24.5399	-1.54088
24.5525	-1.44979
24.565	-1.64605
24.5775	-1.61944
24.59	-1.48516
24.6026	-1.55686
24.6151	-1.57154
24.6276	-1.45732
24.6401	-1.59463
24.6526	-1.52618
24.6652	-1.78851
24.6777	-1.62626
24.6902	-1.50929
24.7027	-1.587
24.7152	-1.5099
24.7278	-1.58216
24.7403	-1.53876
24.7528	-1.49845
24.7653	-1.51054
24.7778	-1.74129
24.7904	-1.53507
24.8029	-1.58759
24.8154	-1.55512
24.8279	-1.53211
24.8404	-1.54801
24.853	-1.59389
24.8655	-1.58032
24.878	-1.49423
24.8905	-1.67819
24.903	-1.49487
24.9156	-1.47057
24.9281	-1.45097
24.9406	-1.75601
24.9531	-1.50554
24.9656	-1.62239
24.9782	-1.61892
24.9907	-1.58038
25.0032	-1.5758
25.0157	-1.56275
[truncated: 83,862 more rows]
