# Supplementary material for: Optical vector analysis with attometer resolution, 90-dB dynamic range and THz bandwidth
Source: Nat Commun. 2019 Nov 13;10:5135. doi: 10.1038/s41467-019-13129-x (PMC6853945; doi:10.1038/s41467-019-13129-x)
Supplement: Supplementary file 2 — Source Data [file 41467_2019_13129_MOESM2_ESM.zip › Source Data/Fig.4a-OVA.csv]

0	-1.4942
0.00099992	-1.4942
0.0019998	-1.4942
0.0029998	-1.5311
0.0039997	-1.5675
0.0049996	-1.5675
0.0059995	-1.4634
0.0069994	-1.524
0.0079994	-1.4187
0.0089993	-1.4187
0.0099992	-1.524
0.010999	-1.5245
0.011999	-1.5245
0.012999	-1.5335
0.013999	-1.5335
0.014999	-1.5041
0.015999	-1.4748
0.016999	-1.5041
0.017999	-1.493
0.018998	-1.4661
0.019998	-1.4661
0.020998	-1.4653
0.021998	-1.4486
0.022998	-1.4486
0.023998	-1.4486
0.024998	-1.4486
0.025998	-1.4486
0.026998	-1.55
0.027998	-1.55
0.028998	-1.5702
0.029998	-1.5702
0.030998	-1.5702
0.031997	-1.5098
0.032997	-1.5098
0.033997	-1.5098
0.034997	-1.4906
0.035997	-1.4906
0.036997	-1.4906
0.037997	-1.4686
0.038997	-1.4454
0.039997	-1.4454
0.040997	-1.4398
0.041997	-1.367
0.042997	-1.367
0.043997	-1.3675
0.044996	-1.3675
0.045996	-1.4042
0.046996	-1.4042
0.047996	-1.4767
0.048996	-1.4858
0.049996	-1.4767
0.050996	-1.4655
0.051996	-1.4655
0.052996	-1.4293
0.053996	-1.4293
0.054996	-1.4293
0.055996	-1.4247
0.056995	-1.6062
0.057995	-1.6062
0.058995	-1.5401
0.059995	-1.5401
0.060995	-1.5831
0.061995	-1.5401
0.062995	-1.5426
0.063995	-1.5426
0.064995	-1.4805
0.065995	-1.473
0.066995	-1.473
0.067995	-1.4182
0.068995	-1.4182
0.069994	-1.4361
0.070994	-1.5608
0.071994	-1.5608
0.072994	-1.5608
0.073994	-1.5608
0.074994	-1.4808
0.075994	-1.4808
0.076994	-1.4139
0.077994	-1.4783
0.078994	-1.4808
0.079994	-1.4783
0.080994	-1.4783
0.081994	-1.4899
0.082993	-1.4899
0.083993	-1.4899
0.084993	-1.5019
0.085993	-1.5104
0.086993	-1.5104
0.087993	-1.5104
0.088993	-1.5244
0.089993	-1.5244
0.090993	-1.5051
0.091993	-1.485
0.092993	-1.4645
0.093993	-1.4645
0.094992	-1.485
0.095992	-1.4645
0.096992	-1.4732
0.097992	-1.5548
0.098992	-1.5439
0.099992	-1.5439
0.10099	-1.5439
0.10199	-1.5439
0.10299	-1.5104
0.10399	-1.5104
0.10499	-1.5104
0.10599	-1.5343
0.10699	-1.5343
0.10799	-1.5413
0.10899	-1.5343
0.10999	-1.5262
0.11099	-1.4708
0.11199	-1.5109
0.11299	-1.5109
0.11399	-1.5015
0.11499	-1.5109
0.11599	-1.518
0.11699	-1.5429
0.11799	-1.5514
0.11899	-1.5514
0.11999	-1.5834
0.12099	-1.5834
0.12199	-1.5389
0.12299	-1.5389
0.12399	-1.5389
0.12499	-1.5323
0.12599	-1.5323
0.12699	-1.5323
0.12799	-1.5252
0.12899	-1.5252
0.12999	-1.515
0.13099	-1.515
0.13199	-1.5114
0.13299	-1.4145
0.13399	-1.4145
0.13499	-1.4299
0.13599	-1.435
0.13699	-1.435
0.13799	-1.5114
0.13899	-1.5114
0.13999	-1.5114
0.14099	-1.5737
0.14199	-1.6154
0.14299	-1.6154
0.14399	-1.6154
0.14499	-1.3886
0.14599	-1.3886
0.14699	-1.3886
0.14799	-1.4745
0.14899	-1.4961
0.14999	-1.5585
0.15099	-1.5585
0.15199	-1.5585
0.15299	-1.4655
0.15399	-1.4655
0.15499	-1.4655
0.15599	-1.4655
0.15699	-1.4624
0.15799	-1.4672
0.15899	-1.4624
0.15999	-1.4624
0.16099	-1.4464
0.16199	-1.469
0.16299	-1.4958
0.16399	-1.5256
0.16499	-1.5256
0.16599	-1.6065
0.16699	-1.6065
0.16799	-1.6065
0.16899	-1.59
0.16999	-1.59
0.17099	-1.4082
0.17199	-1.4309
0.17299	-1.4309
0.17399	-1.553
0.17499	-1.4309
0.17599	-1.5301
0.17699	-1.5301
0.17799	-1.5242
0.17899	-1.5242
0.17999	-1.5242
0.18099	-1.5063
0.18199	-1.5063
0.18299	-1.5063
0.18399	-1.5063
0.18499	-1.5677
0.18599	-1.5677
0.18699	-1.5677
0.18799	-1.5677
0.18899	-1.5527
0.18998	-1.5037
0.19098	-1.4837
0.19198	-1.5037
0.19298	-1.5037
0.19398	-1.5703
0.19498	-1.5703
0.19598	-1.5703
0.19698	-1.4286
0.19798	-1.4286
0.19898	-1.4286
0.19998	-1.4286
0.20098	-1.5362
0.20198	-1.5388
0.20298	-1.5362
0.20398	-1.561
0.20498	-1.561
0.20598	-1.561
0.20698	-1.561
0.20798	-1.561
0.20898	-1.5867
0.20998	-1.5867
0.21098	-1.5867
0.21198	-1.5881
0.21298	-1.5881
0.21398	-1.5805
0.21498	-1.5881
0.21598	-1.5805
0.21698	-1.5743
0.21798	-1.4595
0.21898	-1.5318
0.21998	-1.5318
0.22098	-1.4595
0.22198	-1.4594
0.22298	-1.4765
0.22398	-1.4765
0.22498	-1.4715
0.22598	-1.4715
0.22698	-1.4715
0.22798	-1.4715
0.22898	-1.4215
0.22998	-1.4215
0.23098	-1.4759
0.23198	-1.4759
0.23298	-1.5047
0.23398	-1.5074
0.23498	-1.5074
0.23598	-1.5047
0.23698	-1.5091
0.23798	-1.5091
0.23898	-1.4721
0.23998	-1.4721
0.24098	-1.5239
0.24198	-1.5062
0.24298	-1.5062
0.24398	-1.5062
0.24498	-1.5062
0.24598	-1.4511
0.24698	-1.4511
0.24798	-1.4595
0.24898	-1.4723
0.24998	-1.4723
0.25098	-1.4723
0.25198	-1.4595
0.25298	-1.4473
0.25398	-1.4473
0.25498	-1.4001
0.25598	-1.4473
0.25698	-1.4473
0.25798	-1.5522
0.25898	-1.4449
0.25998	-1.5272
0.26098	-1.5156
0.26198	-1.5239
0.26298	-1.5156
0.26398	-1.5239
0.26498	-1.5239
0.26598	-1.5239
0.26698	-1.5202
0.26798	-1.5202
0.26898	-1.4068
0.26998	-1.4068
0.27098	-1.4068
0.27198	-1.4221
0.27298	-1.4274
0.27398	-1.517
0.27498	-1.5266
0.27598	-1.5266
0.27698	-1.5266
0.27798	-1.53
0.27898	-1.5266
0.27998	-1.5247
0.28098	-1.5079
0.28198	-1.5079
0.28298	-1.496
0.28398	-1.496
0.28498	-1.496
0.28598	-1.496
0.28698	-1.4984
0.28798	-1.5063
0.28898	-1.5063
0.28998	-1.5063
0.29098	-1.5063
0.29198	-1.5025
0.29298	-1.5025
0.29398	-1.4963
0.29498	-1.4963
0.29598	-1.5121
0.29698	-1.5121
0.29798	-1.4724
0.29898	-1.5775
0.29998	-1.4562
0.30098	-1.4336
0.30198	-1.4336
0.30298	-1.4336
0.30398	-1.4336
0.30498	-1.6129
0.30598	-1.6129
0.30698	-1.5028
0.30798	-1.5028
0.30898	-1.5028
0.30998	-1.4979
0.31098	-1.5028
0.31198	-1.5099
0.31298	-1.5099
0.31398	-1.5099
0.31498	-1.5148
0.31598	-1.5148
0.31697	-1.5148
0.31797	-1.5148
0.31897	-1.5107
0.31997	-1.5107
0.32097	-1.5325
0.32197	-1.4966
0.32297	-1.454
0.32397	-1.454
0.32497	-1.4089
0.32597	-1.4089
0.32697	-1.4176
0.32797	-1.4176
0.32897	-1.4217
0.32997	-1.4244
0.33097	-1.4217
0.33197	-1.455
0.33297	-1.455
0.33397	-1.455
0.33497	-1.455
0.33597	-1.4697
0.33697	-1.4697
0.33797	-1.4697
0.33897	-1.5077
0.33997	-1.4697
0.34097	-1.4954
0.34197	-1.5077
0.34297	-1.4954
0.34397	-1.4954
0.34497	-1.4954
0.34597	-1.5267
0.34697	-1.5248
0.34797	-1.5256
0.34897	-1.5248
0.34997	-1.5256
0.35097	-1.5256
0.35197	-1.5684
0.35297	-1.5959
0.35397	-1.5959
0.35497	-1.5684
0.35597	-1.5403
0.35697	-1.4883
0.35797	-1.4681
0.35897	-1.4883
0.35997	-1.5017
0.36097	-1.5017
0.36197	-1.5017
0.36297	-1.5136
0.36397	-1.5136
0.36497	-1.5136
0.36597	-1.4862
0.36697	-1.4862
0.36797	-1.4862
0.36897	-1.5608
0.36997	-1.4862
0.37097	-1.4752
0.37197	-1.531
0.37297	-1.531
0.37397	-1.531
0.37497	-1.531
0.37597	-1.531
0.37697	-1.429
0.37797	-1.4229
0.37897	-1.4229
0.37997	-1.4229
0.38097	-1.4294
0.38197	-1.571
0.38297	-1.5818
0.38397	-1.571
0.38497	-1.571
0.38597	-1.4778
0.38697	-1.4778
0.38797	-1.4172
0.38897	-1.4172
0.38997	-1.469
0.39097	-1.5207
0.39197	-1.469
0.39297	-1.5073
0.39397	-1.4746
0.39497	-1.5073
0.39597	-1.5073
0.39697	-1.5153
0.39797	-1.5153
0.39897	-1.5575
0.39997	-1.5153
0.40097	-1.586
0.40197	-1.4618
0.40297	-1.5787
0.40397	-1.5327
0.40497	-1.5327
0.40597	-1.4503
0.40697	-1.5327
0.40797	-1.5327
0.40897	-1.6729
0.40997	-1.6729
0.41097	-1.6729
0.41197	-1.6298
0.41297	-1.4452
0.41397	-1.4452
0.41497	-1.4452
0.41597	-1.4368
0.41697	-1.4452
0.41797	-1.5087
0.41897	-1.4103
0.41997	-1.5167
0.42097	-1.5167
0.42197	-1.5167
0.42297	-1.4269
0.42397	-1.4714
0.42497	-1.4707
0.42597	-1.4714
0.42697	-1.4714
0.42797	-1.4714
0.42897	-1.4707
0.42997	-1.4988
0.43097	-1.4988
0.43197	-1.4592
0.43297	-1.4592
0.43397	-1.4592
0.43497	-1.4592
0.43597	-1.4592
0.43697	-1.5199
0.43797	-1.5437
0.43897	-1.5825
0.43997	-1.6516
0.44097	-1.6516
0.44197	-1.6516
0.44296	-1.5825
0.44396	-1.5657
0.44496	-1.5657
0.44596	-1.5657
0.44696	-1.5657
0.44796	-1.5929
0.44896	-1.5929
0.44996	-1.5929
0.45096	-1.5929
0.45196	-1.5929
0.45296	-1.5729
0.45396	-1.4985
0.45496	-1.4542
0.45596	-1.4393
0.45696	-1.4542
0.45796	-1.4836
0.45896	-1.4836
0.45996	-1.4836
0.46096	-1.5311
0.46196	-1.5581
0.46296	-1.5581
0.46396	-1.5401
0.46496	-1.5401
0.46596	-1.5401
0.46696	-1.5401
0.46796	-1.5112
0.46896	-1.5609
0.46996	-1.5609
0.47096	-1.5593
0.47196	-1.4062
0.47296	-1.5554
0.47396	-1.4577
0.47496	-1.4577
0.47596	-1.4725
0.47696	-1.5554
0.47796	-1.4739
0.47896	-1.5699
0.47996	-1.4739
0.48096	-1.5384
0.48196	-1.4739
0.48296	-1.5384
0.48396	-1.4574
0.48496	-1.4824
0.48596	-1.4574
0.48696	-1.4824
0.48796	-1.4824
0.48896	-1.5704
0.48996	-1.5704
0.49096	-1.5704
0.49196	-1.542
0.49296	-1.542
0.49396	-1.5252
0.49496	-1.4646
0.49596	-1.4646
0.49696	-1.4646
0.49796	-1.4646
0.49896	-1.4646
0.49996	-1.4945
0.50096	-1.4945
0.50196	-1.4945
0.50296	-1.4368
0.50396	-1.4668
0.50496	-1.4668
0.50596	-1.4833
0.50696	-1.4668
0.50796	-1.4833
0.50896	-1.4833
0.50996	-1.4748
0.51096	-1.4748
0.51196	-1.5382
0.51296	-1.488
0.51396	-1.488
0.51496	-1.488
0.51596	-1.488
0.51696	-1.488
0.51796	-1.4914
0.51896	-1.4914
0.51996	-1.4914
0.52096	-1.4863
0.52196	-1.4847
0.52296	-1.4728
0.52396	-1.4728
0.52496	-1.4728
0.52596	-1.5623
0.52696	-1.5623
0.52796	-1.5623
0.52896	-1.5623
0.52996	-1.4824
0.53096	-1.4824
0.53196	-1.4824
0.53296	-1.4914
0.53396	-1.4824
0.53496	-1.4914
0.53596	-1.4431
0.53696	-1.4914
0.53796	-1.4759
0.53896	-1.4759
0.53996	-1.4759
0.54096	-1.4759
0.54196	-1.4667
0.54296	-1.4667
0.54396	-1.5894
0.54496	-1.5246
0.54596	-1.5246
0.54696	-1.5246
0.54796	-1.5246
0.54896	-1.4898
0.54996	-1.4718
0.55096	-1.4898
0.55196	-1.4967
0.55296	-1.4967
0.55396	-1.4967
0.55496	-1.5147
0.55596	-1.5147
0.55696	-1.6159
0.55796	-1.6432
0.55896	-1.6432
0.55996	-1.6432
0.56096	-1.5671
0.56196	-1.5433
0.56296	-1.5083
0.56396	-1.5433
0.56496	-1.5083
0.56596	-1.432
0.56696	-1.5083
0.56796	-1.4724
0.56896	-1.432
0.56995	-1.4724
0.57095	-1.4724
0.57195	-1.4724
0.57295	-1.4673
0.57395	-1.4753
0.57495	-1.4673
0.57595	-1.5361
0.57695	-1.4807
0.57795	-1.4807
0.57895	-1.4807
0.57995	-1.5361
0.58095	-1.5843
0.58195	-1.5843
0.58295	-1.5843
0.58395	-1.5805
0.58495	-1.5657
0.58595	-1.411
0.58695	-1.5608
0.58795	-1.5608
0.58895	-1.5229
0.58995	-1.5229
0.59095	-1.5229
0.59195	-1.503
0.59295	-1.503
0.59395	-1.4583
0.59495	-1.4583
0.59595	-1.4583
0.59695	-1.5085
0.59795	-1.4583
0.59895	-1.5085
0.59995	-1.5608
0.60095	-1.5608
0.60195	-1.4257
0.60295	-1.5608
0.60395	-1.5623
0.60495	-1.5623
0.60595	-1.5623
0.60695	-1.5623
0.60795	-1.5362
0.60895	-1.4627
0.60995	-1.4627
0.61095	-1.5362
0.61195	-1.5362
0.61295	-1.4984
0.61395	-1.5571
0.61495	-1.5571
0.61595	-1.5108
0.61695	-1.5108
0.61795	-1.5381
0.61895	-1.5381
0.61995	-1.5108
0.62095	-1.5381
0.62195	-1.5542
0.62295	-1.5542
0.62395	-1.4344
0.62495	-1.5087
0.62595	-1.5087
0.62695	-1.4344
0.62795	-1.4344
0.62895	-1.5087
0.62995	-1.4489
0.63095	-1.4489
0.63195	-1.4489
0.63295	-1.4489
0.63395	-1.4489
0.63495	-1.4412
0.63595	-1.3753
0.63695	-1.3422
0.63795	-1.3422
0.63895	-1.3422
0.63995	-1.3409
0.64095	-1.3529
0.64195	-1.5321
0.64295	-1.4889
0.64395	-1.4889
0.64495	-1.5047
0.64595	-1.5047
0.64695	-1.4893
0.64795	-1.4893
0.64895	-1.4893
0.64995	-1.4515
0.65095	-1.4515
0.65195	-1.4383
0.65295	-1.4383
0.65395	-1.3656
0.65495	-1.4878
0.65595	-1.4878
0.65695	-1.4878
0.65795	-1.4063
0.65895	-1.4878
0.65995	-1.4063
0.66095	-1.4063
0.66195	-1.4277
0.66295	-1.553
0.66395	-1.4774
0.66495	-1.553
0.66595	-1.4774
0.66695	-1.553
0.66795	-1.5243
0.66895	-1.5243
0.66995	-1.4583
0.67095	-1.4995
0.67195	-1.4584
0.67295	-1.4584
0.67395	-1.4995
0.67495	-1.5385
0.67595	-1.5385
0.67695	-1.5385
0.67795	-1.5219
0.67895	-1.5105
0.67995	-1.4676
0.68095	-1.5105
0.68195	-1.5219
0.68295	-1.5335
0.68395	-1.5335
0.68495	-1.5335
0.68595	-1.5532
0.68695	-1.4636
0.68795	-1.4636
0.68895	-1.5032
0.68995	-1.5532
0.69095	-1.5032
0.69195	-1.568
0.69295	-1.568
0.69395	-1.6057
0.69495	-1.4619
0.69594	-1.4619
0.69694	-1.4298
0.69794	-1.4619
0.69894	-1.4619
0.69994	-1.5347
0.70094	-1.5679
0.70194	-1.5679
0.70294	-1.5679
0.70394	-1.6049
0.70494	-1.6193
0.70594	-1.6193
0.70694	-1.6193
0.70794	-1.5584
0.70894	-1.4867
0.70994	-1.3951
0.71094	-1.3951
0.71194	-1.3951
0.71294	-1.4685
0.71394	-1.4914
0.71494	-1.4974
0.71594	-1.4974
0.71694	-1.4974
0.71794	-1.4548
0.71894	-1.4403
0.71994	-1.4403
0.72094	-1.4548
0.72194	-1.4712
0.72294	-1.4752
0.72394	-1.4752
0.72494	-1.4712
0.72594	-1.4696
0.72694	-1.4696
0.72794	-1.4696
0.72894	-1.4895
0.72994	-1.495
0.73094	-1.6055
0.73194	-1.6055
0.73294	-1.6055
0.73394	-1.6055
0.73494	-1.5278
0.73594	-1.5278
0.73694	-1.5293
0.73794	-1.5792
0.73894	-1.5293
0.73994	-1.5792
0.74094	-1.5792
0.74194	-1.5953
0.74294	-1.5202
0.74394	-1.5655
0.74494	-1.4658
0.74594	-1.5655
0.74694	-1.4658
0.74794	-1.5655
0.74894	-1.6534
0.74994	-1.6534
0.75094	-1.5317
0.75194	-1.5317
0.75294	-1.5019
0.75394	-1.4099
0.75494	-1.4099
0.75594	-1.4099
0.75694	-1.4458
0.75794	-1.5963
0.75894	-1.6237
0.75994	-1.6237
0.76094	-1.5963
0.76194	-1.5963
0.76294	-1.6416
0.76394	-1.6416
0.76494	-1.6914
0.76594	-1.6914
0.76694	-1.6914
0.76794	-1.5792
0.76894	-1.5443
0.76994	-1.5281
0.77094	-1.5281
0.77194	-1.4578
0.77294	-1.4125
0.77394	-1.4125
0.77494	-1.4125
0.77594	-1.4373
0.77694	-1.4373
0.77794	-1.4455
0.77894	-1.5366
0.77994	-1.4373
0.78094	-1.5499
0.78194	-1.5696
0.78294	-1.5499
0.78394	-1.5399
0.78494	-1.5399
0.78594	-1.5356
0.78694	-1.5101
0.78794	-1.5356
0.78894	-1.5356
0.78994	-1.5356
0.79094	-1.5337
0.79194	-1.5337
0.79294	-1.5337
0.79394	-1.4795
0.79494	-1.4795
0.79594	-1.4795
0.79694	-1.4942
0.79794	-1.4942
0.79894	-1.5078
0.79994	-1.5775
0.80094	-1.6312
0.80194	-1.6312
0.80294	-1.6312
0.80394	-1.5297
0.80494	-1.5297
0.80594	-1.5297
0.80694	-1.5297
0.80794	-1.5297
0.80894	-1.4552
0.80994	-1.437
0.81094	-1.437
0.81194	-1.437
0.81294	-1.5526
0.81394	-1.5789
0.81494	-1.6131
0.81594	-1.6131
0.81694	-1.6131
0.81794	-1.6131
0.81894	-1.4425
0.81994	-1.4425
0.82094	-1.4425
0.82194	-1.3431
0.82293	-1.4544
0.82393	-1.5072
0.82493	-1.4544
0.82593	-1.5072
0.82693	-1.5918
0.82793	-1.5291
0.82893	-1.5755
0.82993	-1.5869
0.83093	-1.5869
0.83193	-1.5755
0.83293	-1.5755
0.83393	-1.5275
0.83493	-1.5275
0.83593	-1.5275
0.83693	-1.5275
0.83793	-1.5339
0.83893	-1.5635
0.83993	-1.5339
0.84093	-1.5098
0.84193	-1.5589
0.84293	-1.4953
0.84393	-1.4953
0.84493	-1.5589
0.84593	-1.5674
0.84693	-1.6203
0.84793	-1.6203
0.84893	-1.6203
0.84993	-1.5674
0.85093	-1.4807
0.85193	-1.4807
0.85293	-1.4834
0.85393	-1.4834
0.85493	-1.5377
0.85593	-1.5377
0.85693	-1.6163
0.85793	-1.6163
0.85893	-1.4722
0.85993	-1.4602
0.86093	-1.4448
0.86193	-1.4448
0.86293	-1.4602
0.86393	-1.4602
0.86493	-1.4448
0.86593	-1.5475
0.86693	-1.3797
0.86793	-1.3797
0.86893	-1.3933
0.86993	-1.3933
0.87093	-1.3933
0.87193	-1.4104
0.87293	-1.4104
0.87393	-1.4432
0.87493	-1.4432
0.87593	-1.4432
0.87693	-1.4432
0.87793	-1.5472
0.87893	-1.5894
0.87993	-1.5894
0.88093	-1.5894
0.88193	-1.5894
0.88293	-1.5451
0.88393	-1.5025
0.88493	-1.5025
0.88593	-1.5025
0.88693	-1.5025
0.88793	-1.5406
0.88893	-1.5772
0.88993	-1.5772
0.89093	-1.5772
0.89193	-1.517
0.89293	-1.4862
0.89393	-1.3747
0.89493	-1.3747
0.89593	-1.4472
0.89693	-1.4472
0.89793	-1.468
0.89893	-1.4702
0.89993	-1.4702
0.90093	-1.468
0.90193	-1.4386
0.90293	-1.4386
0.90393	-1.4386
0.90493	-1.452
0.90593	-1.5293
0.90693	-1.5293
0.90793	-1.5032
0.90893	-1.452
0.90993	-1.5032
0.91093	-1.4738
0.91193	-1.4164
0.91293	-1.4738
0.91393	-1.4738
0.91493	-1.4738
0.91593	-1.5166
0.91693	-1.5166
0.91793	-1.4554
0.91893	-1.491
0.91993	-1.4877
0.92093	-1.4554
0.92193	-1.4877
0.92293	-1.491
0.92393	-1.4877
0.92493	-1.433
0.92593	-1.5163
0.92693	-1.5228
0.92793	-1.4207
0.92893	-1.4661
0.92993	-1.5228
0.93093	-1.4661
0.93193	-1.4661
0.93293	-1.5765
0.93393	-1.5765
0.93493	-1.5607
0.93593	-1.5765
0.93693	-1.5607
0.93793	-1.5607
0.93893	-1.5569
0.93993	-1.6126
0.94093	-1.5569
0.94193	-1.5095
0.94293	-1.5095
0.94393	-1.5095
0.94493	-1.4998
0.94593	-1.3662
0.94693	-1.4998
0.94793	-1.4867
0.94892	-1.4867
0.94992	-1.3819
0.95092	-1.4867
0.95192	-1.3819
0.95292	-1.3819
0.95392	-1.4236
0.95492	-1.4377
0.95592	-1.4236
0.95692	-1.4236
0.95792	-1.4236
0.95892	-1.4377
0.95992	-1.5144
0.96092	-1.5281
0.96192	-1.5595
0.96292	-1.5624
0.96392	-1.5595
0.96492	-1.5624
0.96592	-1.5624
0.96692	-1.5624
0.96792	-1.4767
0.96892	-1.5461
0.96992	-1.5461
0.97092	-1.509
0.97192	-1.509
0.97292	-1.509
0.97392	-1.509
0.97492	-1.509
0.97592	-1.5213
0.97692	-1.5478
0.97792	-1.5478
0.97892	-1.5213
0.97992	-1.4989
0.98092	-1.4989
0.98192	-1.4189
0.98292	-1.4989
0.98392	-1.4989
0.98492	-1.5255
0.98592	-1.3893
0.98692	-1.6217
0.98792	-1.4949
0.98892	-1.5592
0.98992	-1.5592
0.99092	-1.5592
0.99192	-1.522
0.99292	-1.522
0.99392	-1.443
0.99492	-1.437
0.99592	-1.437
0.99692	-1.4026
0.99792	-1.4026
0.99892	-1.437
0.99992	-1.4393
1.0009	-1.4393
1.0019	-1.4393
1.0029	-1.4393
1.0039	-1.4806
1.0049	-1.4806
1.0059	-1.4806
1.0069	-1.4806
1.0079	-1.4478
1.0089	-1.4478
1.0099	-1.4478
1.0109	-1.4478
1.0119	-1.4738
1.0129	-1.4738
1.0139	-1.5675
1.0149	-1.538
1.0159	-1.538
1.0169	-1.4659
1.0179	-1.538
1.0189	-1.538
1.0199	-1.5622
1.0209	-1.5622
1.0219	-1.5622
1.0229	-1.5051
1.0239	-1.4826
1.0249	-1.4826
1.0259	-1.5051
1.0269	-1.5051
1.0279	-1.4826
1.0289	-1.534
1.0299	-1.4893
1.0309	-1.4607
1.0319	-1.4377
1.0329	-1.4893
1.0339	-1.4893
1.0349	-1.4708
1.0359	-1.502
1.0369	-1.5571
1.0379	-1.502
1.0389	-1.4708
1.0399	-1.4412
1.0409	-1.4412
1.0419	-1.4301
1.0429	-1.3849
1.0439	-1.3849
1.0449	-1.5447
1.0459	-1.5521
1.0469	-1.5521
1.0479	-1.5521
1.0489	-1.5411
1.0499	-1.5411
1.0509	-1.5342
1.0519	-1.5342
1.0529	-1.5342
1.0539	-1.5342
1.0549	-1.5289
1.0559	-1.5289
1.0569	-1.5289
1.0579	-1.5289
1.0589	-1.5726
1.0599	-1.5726
1.0609	-1.4938
1.0619	-1.4654
1.0629	-1.4517
1.0639	-1.4517
1.0649	-1.4517
1.0659	-1.4654
1.0669	-1.509
1.0679	-1.5134
1.0689	-1.6365
1.0699	-1.6365
1.0709	-1.6285
1.0719	-1.6285
1.0729	-1.6285
1.0739	-1.5882
1.0749	-1.5075
1.0759	-1.4487
1.0769	-1.4487
1.0779	-1.4487
1.0789	-1.454
1.0799	-1.454
1.0809	-1.4567
1.0819	-1.454
1.0829	-1.3981
1.0839	-1.3667
1.0849	-1.3981
1.0859	-1.3981
1.0869	-1.4909
1.0879	-1.4909
1.0889	-1.4909
1.0899	-1.4391
1.0909	-1.4391
1.0919	-1.4391
1.0929	-1.5325
1.0939	-1.6385
1.0949	-1.6385
1.0959	-1.5467
1.0969	-1.5467
1.0979	-1.4237
1.0989	-1.4237
1.0999	-1.4237
1.1009	-1.4237
1.1019	-1.4237
1.1029	-1.4311
1.1039	-1.4947
1.1049	-1.4947
1.1059	-1.5239
1.1069	-1.5239
1.1079	-1.5089
1.1089	-1.5089
1.1099	-1.4574
1.1109	-1.4574
1.1119	-1.4574
1.1129	-1.4198
1.1139	-1.4198
1.1149	-1.4198
1.1159	-1.4198
1.1169	-1.5165
1.1179	-1.5165
1.1189	-1.5374
1.1199	-1.5374
1.1209	-1.5931
1.1219	-1.5931
1.1229	-1.6049
1.1239	-1.5931
1.1249	-1.5931
1.1259	-1.5553
1.1269	-1.5553
1.1279	-1.4713
1.1289	-1.4713
1.1299	-1.4713
1.1309	-1.4682
1.1319	-1.4713
1.1329	-1.4682
1.1339	-1.4944
1.1349	-1.4944
1.1359	-1.5262
1.1369	-1.4944
1.1379	-1.4944
1.1389	-1.4413
1.1399	-1.4413
1.1409	-1.4413
1.1419	-1.4896
1.1429	-1.4896
1.1439	-1.4896
1.1449	-1.4583
1.1459	-1.4583
1.1469	-1.4583
1.1479	-1.5146
1.1489	-1.5146
1.1499	-1.5146
1.1509	-1.5146
1.1519	-1.4903
1.1529	-1.4903
1.1539	-1.5075
1.1549	-1.5103
1.1559	-1.5103
1.1569	-1.5103
1.1579	-1.5075
1.1589	-1.5946
1.1599	-1.5946
1.1609	-1.4984
1.1619	-1.5486
1.1629	-1.5486
1.1639	-1.4629
1.1649	-1.4345
1.1659	-1.4629
1.1669	-1.4614
1.1679	-1.4614
1.1689	-1.4641
1.1699	-1.5148
1.1709	-1.5148
1.1719	-1.5148
1.1729	-1.451
1.1739	-1.3978
1.1749	-1.3978
1.1759	-1.3978
1.1769	-1.4101
1.1779	-1.4101
1.1789	-1.4303
1.1799	-1.4303
1.1809	-1.4346
1.1819	-1.4731
1.1829	-1.5186
1.1839	-1.5655
1.1849	-1.5785
1.1859	-1.5898
1.1869	-1.5898
1.1879	-1.5898
1.1889	-1.4495
1.1899	-1.4263
1.1909	-1.4263
1.1919	-1.4495
1.1929	-1.5843
1.1939	-1.5843
1.1949	-1.6004
1.1959	-1.6004
1.1969	-1.6004
1.1979	-1.5721
1.1989	-1.5232
1.1999	-1.5232
1.2009	-1.5461
1.2019	-1.5232
1.2029	-1.5461
1.2039	-1.5461
1.2049	-1.5901
1.2059	-1.5635
1.2069	-1.5635
1.2079	-1.5635
1.2089	-1.5635
1.2099	-1.5635
1.2109	-1.5251
1.2119	-1.4634
1.2129	-1.4634
1.2139	-1.578
1.2149	-1.4635
1.2159	-1.4635
1.2169	-1.4635
1.2179	-1.4635
1.2189	-1.3976
1.2199	-1.3976
1.2209	-1.4588
1.2219	-1.4588
1.2229	-1.45
1.2239	-1.45
1.2249	-1.4086
1.2259	-1.4086
1.2269	-1.4086
1.2279	-1.4385
1.2289	-1.5027
1.2299	-1.5027
1.2309	-1.7278
1.2319	-1.7278
1.2329	-1.6536
1.2339	-1.55
1.2349	-1.608
1.2359	-1.55
1.2369	-1.5126
1.2379	-1.4865
1.2389	-1.4865
1.2399	-1.4519
1.2409	-1.4519
1.2419	-1.4519
1.2429	-1.4519
1.2439	-1.4916
1.2449	-1.4916
1.2459	-1.4854
1.2469	-1.4854
1.2479	-1.4854
1.2489	-1.4852
1.2499	-1.4852
1.2509	-1.4852
1.2519	-1.4416
1.2529	-1.4852
1.2539	-1.508
1.2549	-1.5132
1.2559	-1.5132
1.2569	-1.5873
1.2579	-1.5132
1.2589	-1.5255
1.2599	-1.5873
1.2609	-1.5255
1.2619	-1.4854
1.2629	-1.4854
1.2639	-1.2957
1.2649	-1.2957
1.2659	-1.2957
1.2669	-1.4743
1.2679	-1.6002
1.2689	-1.6002
1.2699	-1.5322
1.2709	-1.5433
1.2719	-1.5322
1.2729	-1.5322
1.2739	-1.5005
1.2749	-1.5433
1.2759	-1.5445
1.2769	-1.5445
1.2779	-1.4789
1.2789	-1.4706
1.2799	-1.4706
1.2809	-1.4659
1.2819	-1.4659
1.2829	-1.544
1.2839	-1.544
1.2849	-1.5232
1.2859	-1.5232
1.2869	-1.5083
1.2879	-1.5083
1.2889	-1.5083
1.2899	-1.5366
1.2909	-1.5366
1.2919	-1.5767
1.2929	-1.5767
1.2939	-1.495
1.2949	-1.4912
1.2959	-1.495
1.2969	-1.495
1.2979	-1.4912
1.2989	-1.4368
1.2999	-1.5289
1.3009	-1.4515
1.3019	-1.4515
1.3029	-1.5289
1.3039	-1.5295
1.3049	-1.5295
1.3059	-1.5295
1.3069	-1.5295
1.3079	-1.5274
1.3089	-1.5274
1.3099	-1.5274
1.3109	-1.544
1.3119	-1.432
1.3129	-1.546
1.3139	-1.4289
1.3149	-1.434
1.3159	-1.434
1.3169	-1.5159
1.3179	-1.5159
1.3189	-1.5159
1.3199	-1.5172
1.3209	-1.5172
1.3219	-1.5029
1.3229	-1.472
1.3239	-1.5029
1.3249	-1.4911
1.3259	-1.4911
1.3269	-1.4595
1.3279	-1.4911
1.3289	-1.4595
1.3299	-1.4595
1.3309	-1.5008
1.3319	-1.5008
1.3329	-1.4661
1.3339	-1.4832
1.3349	-1.4832
1.3359	-1.4832
1.3369	-1.4832
1.3379	-1.4832
1.3389	-1.4199
1.3399	-1.4199
1.3409	-1.414
1.3419	-1.4199
1.3429	-1.4514
1.3439	-1.4671
1.3449	-1.4514
1.3459	-1.4775
1.3469	-1.5073
1.3479	-1.5073
1.3489	-1.5073
1.3499	-1.5429
1.3509	-1.5073
1.3519	-1.4367
1.3529	-1.5476
1.3539	-1.4367
1.3549	-1.4367
1.3559	-1.5476
1.3569	-1.5476
1.3579	-1.4664
1.3589	-1.5421
1.3599	-1.498
1.3609	-1.498
1.3619	-1.498
1.3629	-1.5421
1.3639	-1.498
1.3649	-1.4924
1.3659	-1.4924
1.3669	-1.4391
1.3679	-1.4391
1.3689	-1.4732
1.3699	-1.5459
1.3709	-1.4732
1.3719	-1.4732
1.3729	-1.4676
1.3739	-1.4515
1.3749	-1.4515
1.3759	-1.4676
1.3769	-1.5035
1.3779	-1.5035
1.3789	-1.5035
1.3799	-1.5532
1.3809	-1.5536
1.3819	-1.5071
1.3829	-1.5071
1.3839	-1.5071
1.3849	-1.4646
1.3859	-1.4646
1.3869	-1.4646
1.3879	-1.4646
1.3889	-1.4041
1.3899	-1.4314
1.3909	-1.4041
1.3919	-1.4041
1.3929	-1.4314
1.3939	-1.4545
1.3949	-1.5123
1.3959	-1.5123
1.3969	-1.5123
1.3979	-1.4545
1.3989	-1.4635
1.3999	-1.4312
1.4009	-1.4635
1.4019	-1.4635
1.4029	-1.5674
1.4039	-1.5868
1.4049	-1.5868
1.4059	-1.5674
1.4069	-1.5864
1.4079	-1.5158
1.4089	-1.5158
1.4099	-1.5407
1.4109	-1.5864
1.4119	-1.6545
1.4129	-1.6545
1.4139	-1.6545
1.4149	-1.5316
1.4159	-1.5258
1.4169	-1.5258
1.4179	-1.5258
1.4189	-1.5258
1.4199	-1.5479
1.4209	-1.5479
1.4219	-1.5173
1.4229	-1.4675
1.4239	-1.5173
1.4249	-1.3899
1.4259	-1.5173
1.4269	-1.3899
1.4279	-1.5812
1.4289	-1.3899
1.4299	-1.5812
1.4309	-1.5731
1.4319	-1.5731
1.4329	-1.5731
1.4339	-1.5731
1.4349	-1.5731
1.4359	-1.4974
1.4369	-1.4764
1.4379	-1.4232
1.4389	-1.3664
1.4399	-1.3664
1.4409	-1.3795
1.4419	-1.3795
1.4429	-1.403
1.4439	-1.4281
1.4449	-1.5682
1.4459	-1.5789
1.4469	-1.5682
1.4479	-1.5682
1.4489	-1.5267
1.4499	-1.5129
1.4509	-1.5129
1.4519	-1.4917
1.4529	-1.4917
1.4539	-1.4917
1.4549	-1.4209
1.4559	-1.4209
1.4569	-1.4675
1.4579	-1.4675
1.4589	-1.436
1.4599	-1.4675
1.4609	-1.4865
1.4619	-1.436
1.4629	-1.4298
1.4639	-1.4865
1.4649	-1.4506
1.4659	-1.4506
1.4669	-1.4506
1.4679	-1.4506
1.4689	-1.4506
1.4699	-1.4975
1.4709	-1.4292
1.4719	-1.3525
1.4729	-1.4975
1.4739	-1.4975
1.4749	-1.4633
1.4759	-1.4633
1.4769	-1.5106
1.4779	-1.5106
1.4789	-1.4633
1.4799	-1.5391
1.4809	-1.6102
1.4819	-1.6102
1.4829	-1.5688
1.4839	-1.5688
1.4849	-1.5315
1.4859	-1.5267
1.4869	-1.48
1.4879	-1.5267
1.4889	-1.5267
1.4899	-1.5267
1.4909	-1.4677
1.4919	-1.4647
1.4929	-1.4173
1.4939	-1.325
1.4949	-1.325
1.4959	-1.3048
1.4969	-1.2721
1.4979	-1.3048
1.4989	-1.328
1.4999	-1.5492
1.5009	-1.5492
1.5019	-1.5492
1.5029	-1.537
1.5039	-1.537
1.5049	-1.4634
1.5059	-1.4634
1.5069	-1.4634
1.5079	-1.5926
1.5089	-1.4634
1.5099	-1.4929
1.5109	-1.6465
1.5119	-1.669
1.5129	-1.4929
1.5139	-1.4929
1.5149	-1.4781
1.5159	-1.4781
1.5169	-1.4781
1.5179	-1.4813
1.5189	-1.4931
1.5199	-1.4931
1.5209	-1.4931
1.5219	-1.6288
1.5229	-1.6288
1.5239	-1.5192
1.5249	-1.5192
1.5259	-1.4467
1.5269	-1.4467
1.5279	-1.465
1.5289	-1.4461
1.5299	-1.4461
1.5309	-1.465
1.5319	-1.4461
1.5329	-1.4446
1.5339	-1.4446
1.5349	-1.4779
1.5359	-1.4779
1.5369	-1.4779
1.5379	-1.4779
1.5389	-1.4185
1.5399	-1.4185
1.5409	-1.4185
1.5419	-1.511
1.5429	-1.511
1.5439	-1.511
1.5449	-1.511
1.5459	-1.5149
1.5469	-1.5327
1.5479	-1.5327
1.5489	-1.5327
1.5499	-1.4907
1.5509	-1.4907
1.5519	-1.4907
1.5529	-1.5609
1.5539	-1.5609
1.5549	-1.5609
1.5559	-1.4084
1.5569	-1.4084
1.5579	-1.4084
1.5589	-1.4796
1.5599	-1.4796
1.5609	-1.4931
1.5619	-1.5189
1.5629	-1.5189
1.5639	-1.5189
1.5649	-1.5205
1.5659	-1.5205
1.5669	-1.4948
1.5679	-1.4948
1.5689	-1.491
1.5699	-1.4171
1.5709	-1.491
1.5719	-1.4171
1.5729	-1.4171
1.5739	-1.5385
1.5749	-1.6072
1.5759	-1.5416
1.5769	-1.5416
1.5779	-1.6072
1.5789	-1.5416
1.5799	-1.5416
1.5809	-1.4087
1.5819	-1.5116
1.5829	-1.5116
1.5839	-1.5288
1.5849	-1.5116
1.5859	-1.5288
1.5869	-1.5288
1.5879	-1.5086
1.5889	-1.5086
1.5899	-1.5481
1.5909	-1.5481
1.5919	-1.6069
1.5929	-1.6069
1.5939	-1.6069
1.5949	-1.5144
1.5959	-1.4933
1.5969	-1.4933
1.5979	-1.5144
1.5989	-1.5144
1.5999	-1.4933
1.6009	-1.5225
1.6019	-1.5148
1.6029	-1.4467
1.6039	-1.5148
1.6049	-1.5257
1.6059	-1.5148
1.6069	-1.5257
1.6079	-1.5257
1.6089	-1.5526
1.6099	-1.5247
1.6109	-1.5247
1.6119	-1.4176
1.6129	-1.4092
1.6139	-1.4092
1.6149	-1.4176
1.6159	-1.4495
1.6169	-1.4831
1.6179	-1.5231
1.6189	-1.4831
1.6199	-1.5066
1.6209	-1.5231
1.6219	-1.5231
1.6229	-1.5341
1.6239	-1.5341
1.6249	-1.5341
1.6259	-1.4818
1.6269	-1.4818
1.6279	-1.4818
1.6289	-1.5191
1.6299	-1.5191
1.6309	-1.5191
1.6319	-1.371
1.6329	-1.371
1.6339	-1.371
1.6349	-1.4083
1.6359	-1.4102
1.6369	-1.4705
1.6379	-1.502
1.6389	-1.5059
1.6399	-1.5059
1.6409	-1.5685
1.6419	-1.5685
1.6429	-1.5685
1.6439	-1.402
1.6449	-1.5892
1.6459	-1.4797
1.6469	-1.4102
1.6479	-1.4797
1.6489	-1.5028
1.6499	-1.4797
1.6509	-1.4788
1.6519	-1.4788
1.6529	-1.467
1.6539	-1.467
1.6549	-1.4788
1.6559	-1.4953
1.6569	-1.5504
1.6579	-1.5676
1.6589	-1.5504
1.6599	-1.5504
1.6609	-1.5702
1.6619	-1.6205
1.6629	-1.5702
1.6639	-1.6235
1.6649	-1.6282
1.6659	-1.6282
1.6669	-1.6282
1.6679	-1.6282
1.6689	-1.5084
1.6699	-1.5084
1.6709	-1.5152
1.6719	-1.5152
1.6729	-1.5152
1.6739	-1.5152
1.6749	-1.4539
1.6759	-1.4539
1.6769	-1.4539
1.6779	-1.5513
1.6789	-1.5513
1.6799	-1.5513
1.6809	-1.5494
1.6819	-1.4714
1.6829	-1.4714
1.6839	-1.4714
1.6849	-1.4714
1.6859	-1.4699
1.6869	-1.5599
1.6879	-1.5599
1.6889	-1.5394
1.6899	-1.5394
1.6909	-1.6235
1.6919	-1.5394
1.6929	-1.4272
1.6939	-1.4139
1.6949	-1.4139
1.6959	-1.4139
1.6969	-1.4768
1.6979	-1.4995
1.6989	-1.504
1.6999	-1.5767
1.7009	-1.504
1.7019	-1.6019
1.7029	-1.6019
1.7039	-1.6019
1.7049	-1.5368
1.7059	-1.5368
1.7069	-1.4887
1.7079	-1.4701
1.7089	-1.4123
1.7099	-1.4123
1.7109	-1.4451
1.7119	-1.4451
1.7129	-1.474
1.7139	-1.517
1.7149	-1.517
1.7159	-1.517
1.7169	-1.4326
1.7179	-1.4326
1.7189	-1.3982
1.7199	-1.3966
1.7209	-1.3966
1.7219	-1.4518
1.7229	-1.3966
1.7239	-1.3966
1.7249	-1.4518
1.7259	-1.4518
1.7269	-1.523
1.7279	-1.5389
1.7289	-1.5424
1.7299	-1.5512
1.7309	-1.5967
1.7319	-1.607
1.7329	-1.6072
1.7339	-1.6072
1.7349	-1.6072
1.7359	-1.6072
1.7369	-1.4822
1.7379	-1.4822
1.7389	-1.4822
1.7399	-1.4822
1.7409	-1.5328
1.7419	-1.5328
1.7429	-1.55
1.7439	-1.55
1.7449	-1.5359
1.7459	-1.5272
1.7469	-1.5048
1.7479	-1.4392
1.7489	-1.4317
1.7499	-1.4317
1.7509	-1.4392
1.7519	-1.5324
1.7529	-1.5603
1.7539	-1.5603
1.7549	-1.5353
1.7559	-1.5324
1.7569	-1.5353
1.7579	-1.5278
1.7589	-1.5055
1.7599	-1.4415
1.7609	-1.4644
1.7619	-1.4644
1.7629	-1.4415
1.7639	-1.4644
1.7649	-1.4667
1.7659	-1.4667
1.7669	-1.3365
1.7679	-1.5107
1.7689	-1.4794
1.7699	-1.4794
1.7709	-1.4794
1.7719	-1.5475
1.7729	-1.4794
1.7739	-1.5475
1.7749	-1.5475
1.7759	-1.5475
1.7769	-1.5054
1.7779	-1.5054
1.7789	-1.505
1.7799	-1.4875
1.7809	-1.4875
1.7819	-1.4875
1.7829	-1.505
1.7839	-1.5209
1.7849	-1.5321
1.7859	-1.5209
1.7869	-1.5209
1.7879	-1.4824
1.7889	-1.4824
1.7899	-1.4824
1.7909	-1.5096
1.7919	-1.5096
1.7929	-1.5334
1.7939	-1.5096
1.7949	-1.5096
1.7959	-1.4823
1.7969	-1.5008
1.7979	-1.5008
1.7989	-1.5008
1.7999	-1.4544
1.8009	-1.4544
1.8019	-1.4544
1.8029	-1.4544
1.8039	-1.4393
1.8049	-1.5344
1.8059	-1.5344
1.8069	-1.4393
1.8079	-1.4393
1.8089	-1.4336
1.8099	-1.4066
1.8109	-1.4336
1.8119	-1.4544
1.8129	-1.4544
1.8139	-1.4924
1.8149	-1.4924
1.8159	-1.5108
1.8169	-1.5108
1.8179	-1.4924
1.8189	-1.5108
1.8199	-1.5108
1.8209	-1.4914
1.8219	-1.4768
1.8229	-1.4914
1.8239	-1.4914
1.8249	-1.4914
1.8259	-1.5121
1.8269	-1.5121
1.8279	-1.4245
1.8289	-1.4245
1.8299	-1.4751
1.8309	-1.4751
1.8319	-1.4751
1.8329	-1.5025
1.8339	-1.4751
1.8349	-1.4486
1.8359	-1.3991
1.8369	-1.4486
1.8379	-1.4486
1.8389	-1.3991
1.8399	-1.492
1.8409	-1.5189
1.8419	-1.5229
1.8429	-1.5243
1.8439	-1.5243
1.8449	-1.5229
1.8459	-1.5221
1.8469	-1.5218
1.8479	-1.5166
1.8489	-1.5166
1.8499	-1.5166
1.8509	-1.5166
1.8519	-1.5166
1.8529	-1.4724
1.8539	-1.4724
1.8549	-1.4724
1.8559	-1.4724
1.8569	-1.4567
1.8579	-1.4993
1.8589	-1.4993
1.8599	-1.4567
1.8609	-1.4476
1.8619	-1.4476
1.8629	-1.4476
1.8639	-1.4476
1.8649	-1.5573
1.8659	-1.5573
1.8669	-1.5573
1.8679	-1.5173
1.8689	-1.5173
1.8699	-1.5173
1.8709	-1.5173
1.8719	-1.5311
1.8729	-1.5311
1.8739	-1.4426
1.8749	-1.4376
1.8759	-1.3608
1.8769	-1.3608
1.8779	-1.4209
1.8789	-1.4209
1.8799	-1.4791
1.8809	-1.4979
1.8819	-1.5146
1.8829	-1.5419
1.8839	-1.5419
1.8849	-1.5419
1.8859	-1.5146
1.8869	-1.4892
1.8879	-1.4296
1.8889	-1.4296
1.8899	-1.4892
1.8909	-1.5639
1.8919	-1.5639
1.8929	-1.5639
1.8939	-1.5307
1.8949	-1.486
1.8959	-1.486
1.8969	-1.5119
1.8978	-1.5119
1.8988	-1.5119
1.8998	-1.5119
1.9008	-1.4346
1.9018	-1.4346
1.9028	-1.4346
1.9038	-1.4843
1.9048	-1.4843
1.9058	-1.4843
1.9068	-1.4843
1.9078	-1.4379
1.9088	-1.4181
1.9098	-1.4181
1.9108	-1.4181
1.9118	-1.4181
1.9128	-1.4748
1.9138	-1.5086
1.9148	-1.5086
1.9158	-1.5895
1.9168	-1.5895
1.9178	-1.4343
1.9188	-1.4343
1.9198	-1.5346
1.9208	-1.5025
1.9218	-1.5346
1.9228	-1.5346
1.9238	-1.5789
1.9248	-1.5789
1.9258	-1.5789
1.9268	-1.5681
1.9278	-1.5681
1.9288	-1.5013
1.9298	-1.4603
1.9308	-1.4603
1.9318	-1.4603
1.9328	-1.4603
1.9338	-1.4322
1.9348	-1.4322
1.9358	-1.5075
1.9368	-1.4036
1.9378	-1.4036
1.9388	-1.5113
1.9398	-1.5263
1.9408	-1.5263
1.9418	-1.5263
1.9428	-1.5645
1.9438	-1.5649
1.9448	-1.5645
1.9458	-1.521
1.9468	-1.467
1.9478	-1.467
1.9488	-1.4406
1.9498	-1.4406
1.9508	-1.5304
1.9518	-1.5304
1.9528	-1.6209
1.9538	-1.6209
1.9548	-1.6249
1.9558	-1.6249
1.9568	-1.6249
1.9578	-1.4395
1.9588	-1.5814
1.9598	-1.5814
1.9608	-1.4568
1.9618	-1.5695
1.9628	-1.5695
1.9638	-1.4568
1.9648	-1.4568
1.9658	-1.5695
1.9668	-1.5243
1.9678	-1.6626
1.9688	-1.6626
1.9698	-1.5243
1.9708	-1.4454
1.9718	-1.4454
1.9728	-1.4454
1.9738	-1.4454
1.9748	-1.4341
1.9758	-1.5996
1.9768	-1.4341
1.9778	-1.4341
1.9788	-1.5382
1.9798	-1.5597
1.9808	-1.5597
1.9818	-1.59
1.9828	-1.5597
1.9838	-1.5838
1.9848	-1.5838
1.9858	-1.5527
1.9868	-1.5527
1.9878	-1.5527
1.9888	-1.5519
1.9898	-1.5519
1.9908	-1.4266
1.9918	-1.4266
1.9928	-1.5511
1.9938	-1.5511
1.9948	-1.4812
1.9958	-1.5511
1.9968	-1.4847
1.9978	-1.4847
1.9988	-1.4847
[truncated: 998,000+ more rows]
