# Supplementary material for: Optical vector analysis with attometer resolution, 90-dB dynamic range and THz bandwidth
Source: Nat Commun. 2019 Nov 13;10:5135. doi: 10.1038/s41467-019-13129-x (PMC6853945; doi:10.1038/s41467-019-13129-x)
Supplement: Supplementary file 2 — Source Data [file 41467_2019_13129_MOESM2_ESM.zip › Source Data/Fig.4b.csv]

0	-0.017277
0.00099992	-0.0729
0.0019998	0.059244
0.0029998	0.080566
0.0039997	-0.38974
0.0049996	0.22634
0.0059995	-0.012462
0.0069994	-0.017714
0.0079994	-0.099885
0.0089993	-0.025993
0.0099992	0.085767
0.010999	0.18217
0.011999	0.088318
0.012999	-0.31391
0.013999	-0.088737
0.014999	0.0090663
0.015999	0.13106
0.016999	0.20404
0.017999	-0.016212
0.018998	0.10027
0.019998	-0.22335
0.020998	-0.15105
0.021998	-0.005482
0.022998	-0.027887
0.023998	0.19385
0.024998	0.15186
0.025998	0.0281
0.026998	-0.019254
0.027998	-0.19689
0.028998	0.086928
0.029998	-0.15841
0.030998	-0.15703
0.031997	-0.17894
0.032997	-0.048866
0.033997	0.19721
0.034997	-0.15797
0.035997	0.22431
0.036997	0.089832
0.037997	-0.34123
0.038997	0.30888
0.039997	-0.24423
0.040997	-0.14306
0.041997	-0.24652
0.042997	0.46052
0.043997	0.11152
0.044996	0.077807
0.045996	0.27588
0.046996	0.052367
0.047996	-0.13572
0.048996	0.10363
0.049996	-0.043488
0.050996	0.19349
0.051996	0.1305
0.052996	-0.080251
0.053996	0.077695
0.054996	-0.15939
0.055996	-0.20016
0.056995	0.035835
0.057995	-0.039777
0.058995	0.01898
0.059995	0.076509
0.060995	-0.34544
0.061995	0.16638
0.062995	0.38857
0.063995	-0.069572
0.064995	0.019237
0.065995	-0.010659
0.066995	-0.0036271
0.067995	0.11926
0.068995	0.12397
0.069994	0.0020435
0.070994	0.10193
0.071994	0.14237
0.072994	0.18164
0.073994	0.3215
0.074994	0.053149
0.075994	0.032287
0.076994	0.082153
0.077994	0.10296
0.078994	0.11786
0.079994	-0.20435
0.080994	0.21788
0.081994	0.063485
0.082993	0.098961
0.083993	-0.0079858
0.084993	-0.040061
0.085993	0.043094
0.086993	-0.099564
0.087993	0.098328
0.088993	-0.021701
0.089993	-0.080307
0.090993	0.031831
0.091993	0.50714
0.092993	-0.36256
0.093993	0.13067
0.094992	-0.040689
0.095992	-0.1308
0.096992	-0.073209
0.097992	0.16043
0.098992	0.13858
0.099992	-0.15068
0.10099	-0.17354
0.10199	0.10285
0.10299	-0.07344
0.10399	-0.13816
0.10499	0.048625
0.10599	0.28209
0.10699	-0.051254
0.10799	0.048856
0.10899	-0.23391
0.10999	0.12176
0.11099	-0.03614
0.11199	-0.13853
0.11299	0.049293
0.11399	0.18178
0.11499	0.21222
0.11599	0.020532
0.11699	-0.16412
0.11799	0.3683
0.11899	0.0023692
0.11999	0.020027
0.12099	-0.23593
0.12199	-0.23612
0.12299	0.2975
0.12399	-0.15196
0.12499	0.044325
0.12599	-0.1044
0.12699	-0.030479
0.12799	-0.13069
0.12899	0.1519
0.12999	0.14681
0.13099	0.012622
0.13199	0.08592
0.13299	0.16089
0.13399	-0.13064
0.13499	0.011653
0.13599	0.22372
0.13699	0.061161
0.13799	0.11435
0.13899	0.016293
0.13999	0.1035
0.14099	-0.056562
0.14199	0.20939
0.14299	0.16411
0.14399	-0.24898
0.14499	-0.0087304
0.14599	-0.038014
0.14699	-0.063449
0.14799	-0.42455
0.14899	-0.044087
0.14999	0.1378
0.15099	-0.14726
0.15199	0.13764
0.15299	0.018191
0.15399	-0.15828
0.15499	-0.22144
0.15599	-0.34319
0.15699	-0.10447
0.15799	-0.061018
0.15899	0.34752
0.15999	0.07425
0.16099	-0.027109
0.16199	0.18941
0.16299	0.048719
0.16399	-0.043593
0.16499	-0.094406
0.16599	0.10827
0.16699	-0.42999
0.16799	-0.13692
0.16899	-0.22233
0.16999	0.24767
0.17099	0.049245
0.17199	0.14204
0.17299	0.49698
0.17399	0.052206
0.17499	0.0035637
0.17599	0.085054
0.17699	0.10473
0.17799	0.089978
0.17899	-0.04165
0.17999	0.07628
0.18099	0.18527
0.18199	-0.054985
0.18299	0.27432
0.18399	-0.14571
0.18499	0.15819
0.18599	0.44561
0.18699	0.0786
0.18799	0.022048
0.18899	-0.224
0.18998	-0.16901
0.19098	-0.0064533
0.19198	0.13772
0.19298	0.09928
0.19398	-0.19718
0.19498	0.038731
0.19598	-0.055861
0.19698	0.086721
0.19798	0.18316
0.19898	0.1409
0.19998	0.22604
0.20098	0.089043
0.20198	-0.03636
0.20298	-0.12894
0.20398	0.41243
0.20498	0.20204
0.20598	0.056463
0.20698	0.26323
0.20798	-0.044586
0.20898	-0.040962
0.20998	-0.012681
0.21098	0.050084
0.21198	0.23262
0.21298	0.016263
0.21398	0.1933
0.21498	0.30464
0.21598	0.079115
0.21698	0.28456
0.21798	-0.23515
0.21898	-0.21344
0.21998	-0.26692
0.22098	0.25344
0.22198	-0.037502
0.22298	0.058438
0.22398	0.55737
0.22498	0.081971
0.22598	-0.33543
0.22698	-0.1432
0.22798	-0.1987
0.22898	0.0033573
0.22998	0.33506
0.23098	0.023007
0.23198	0.13704
0.23298	-0.23494
0.23398	-0.34658
0.23498	0.32466
0.23598	-0.12025
0.23698	0.17139
0.23798	-0.15519
0.23898	0.35935
0.23998	-0.15784
0.24098	-0.29311
0.24198	0.082176
0.24298	0.25547
0.24398	0.01743
0.24498	0.28704
0.24598	0.28223
0.24698	-0.31176
0.24798	0.24454
0.24898	-0.18299
0.24998	-0.31579
0.25098	-0.16346
0.25198	0.022997
0.25298	-0.23566
0.25398	0.035621
0.25498	0.12421
0.25598	0.13295
0.25698	-0.30594
0.25798	0.17018
0.25898	0.27153
0.25998	-0.28262
0.26098	-0.093156
0.26198	0.29652
0.26298	0.20619
0.26398	0.094502
0.26498	0.24088
0.26598	-0.22552
0.26698	-0.15793
0.26798	-0.15812
0.26898	0.018607
0.26998	-0.33912
0.27098	0.015638
0.27198	0.132
0.27298	-0.14444
0.27398	-0.13396
0.27498	0.21416
0.27598	-0.068977
0.27698	0.024534
0.27798	-0.11058
0.27898	-0.27522
0.27998	0.19816
0.28098	0.11753
0.28198	-0.049535
0.28298	0.002434
0.28398	-0.084628
0.28498	0.25611
0.28598	0.016238
0.28698	0.18951
0.28798	-0.17735
0.28898	-0.23898
0.28998	-0.14495
0.29098	0.016192
0.29198	-0.13513
0.29298	0.064812
0.29398	0.098891
0.29498	-0.19686
0.29598	-0.22995
0.29698	-0.13167
0.29798	-0.42125
0.29898	0.12004
0.29998	0.15051
0.30098	0.12303
0.30198	0.073813
0.30298	0.16891
0.30398	0.073265
0.30498	0.032517
0.30598	-0.025954
0.30698	0.30088
0.30798	-0.050567
0.30898	-0.012442
0.30998	-0.14524
0.31098	-0.46824
0.31198	0.048037
0.31298	-0.21142
0.31398	0.081708
0.31498	-0.15433
0.31598	0.071098
0.31697	0.0052618
0.31797	-0.21893
0.31897	0.023173
0.31997	0.051419
0.32097	-0.017306
0.32197	-0.0246
0.32297	-0.16627
0.32397	-0.053601
0.32497	-0.13805
0.32597	-0.031109
0.32697	0.040679
0.32797	-0.2688
0.32897	0.35814
0.32997	-0.10356
0.33097	0.051824
0.33197	0.076865
0.33297	-0.10976
0.33397	0.15886
0.33497	-0.021697
0.33597	0.013812
0.33697	-0.03849
0.33797	0.4209
0.33897	0.082509
0.33997	-0.041934
0.34097	-0.063348
0.34197	-0.046229
0.34297	0.013645
0.34397	-0.029508
0.34497	-0.20901
0.34597	0.14638
0.34697	0.1224
0.34797	0.13145
0.34897	0.18373
0.34997	-0.068415
0.35097	0.15181
0.35197	0.3325
0.35297	-0.25406
0.35397	0.11916
0.35497	0.025539
0.35597	-0.27775
0.35697	0.012059
0.35797	-0.19672
0.35897	-0.2025
0.35997	0.1303
0.36097	0.045242
0.36197	-0.16493
0.36297	-0.076688
0.36397	-0.20158
0.36497	0.59213
0.36597	-0.2606
0.36697	-0.064227
0.36797	0.04947
0.36897	0.024931
0.36997	0.19441
0.37097	0.34414
0.37197	0.046843
0.37297	-0.039656
0.37397	-0.059689
0.37497	-0.0015503
0.37597	0.049693
0.37697	0.20698
0.37797	-0.14522
0.37897	0.053876
0.37997	0.011156
0.38097	0.21308
0.38197	-0.019312
0.38297	0.11539
0.38397	0.1611
0.38497	-0.10997
0.38597	0.30046
0.38697	-0.079575
0.38797	-0.19567
0.38897	0.14101
0.38997	-0.0053865
0.39097	0.072696
0.39197	0.074001
0.39297	0.20418
0.39397	0.077342
0.39497	0.19101
0.39597	0.013209
0.39697	-0.19849
0.39797	-0.25998
0.39897	0.1366
0.39997	0.13521
0.40097	-0.13655
0.40197	-0.14858
0.40297	0.32683
0.40397	0.01479
0.40497	0.43316
0.40597	-0.19966
0.40697	0.0045921
0.40797	0.24741
0.40897	-0.15862
0.40997	0.01358
0.41097	0.073939
0.41197	0.14008
0.41297	0.03568
0.41397	-0.079812
0.41497	0.048589
0.41597	0.11977
0.41697	-0.11476
0.41797	0.13978
0.41897	-0.14809
0.41997	0.026132
0.42097	-0.0009302
0.42197	0.24892
0.42297	0.26745
0.42397	-0.097065
0.42497	0.10107
0.42597	-0.0035422
0.42697	0.064471
0.42797	-0.32999
0.42897	-0.041374
0.42997	0.24961
0.43097	0.092878
0.43197	0.11887
0.43297	-0.12512
0.43397	-0.071077
0.43497	0.14502
0.43597	0.071802
0.43697	-0.11699
0.43797	-0.14206
0.43897	-0.25317
0.43997	-0.09754
0.44097	-0.039002
0.44197	0.38069
0.44296	0.19694
0.44396	0.035634
0.44496	0.10319
0.44596	0.14585
0.44696	-0.22276
0.44796	0.16082
0.44896	-0.062743
0.44996	-0.045967
0.45096	0.033548
0.45196	0.16344
0.45296	0.081509
0.45396	-0.093474
0.45496	0.01276
0.45596	0.010686
0.45696	0.33096
0.45796	-0.23531
0.45896	-0.32792
0.45996	0.058937
0.46096	-0.036722
0.46196	-0.089906
0.46296	-0.080224
0.46396	0.28403
0.46496	-0.02786
0.46596	0.52158
0.46696	0.093307
0.46796	0.24008
0.46896	0.3592
0.46996	-0.10767
0.47096	0.16761
0.47196	-0.043958
0.47296	-0.13492
0.47396	0.33006
0.47496	0.035292
0.47596	-0.12835
0.47696	-0.36555
0.47796	0.18419
0.47896	-0.21069
0.47996	0.27263
0.48096	0.17659
0.48196	0.1533
0.48296	0.13093
0.48396	-0.1591
0.48496	0.007604
0.48596	0.22073
0.48696	0.017055
0.48796	0.14012
0.48896	0.34762
0.48996	-0.3116
0.49096	0.34473
0.49196	0.15624
0.49296	-0.36121
0.49396	-0.33957
0.49496	0.038309
0.49596	-0.027593
0.49696	0.53876
0.49796	0.11746
0.49896	-0.10973
0.49996	-0.35802
0.50096	-0.1582
0.50196	-0.11561
0.50296	0.094229
0.50396	0.24286
0.50496	-0.29715
0.50596	-0.20335
0.50696	-0.043619
0.50796	-0.035794
0.50896	0.40908
0.50996	-0.16766
0.51096	0.10439
0.51196	-0.10195
0.51296	-0.32795
0.51396	0.0572
0.51496	0.064774
0.51596	-0.051868
0.51696	0.20874
0.51796	0.20633
0.51896	-0.33824
0.51996	0.056696
0.52096	-0.11397
0.52196	-0.49193
0.52296	0.17087
0.52396	-0.1277
0.52496	0.052662
0.52596	0.012871
0.52696	-0.029832
0.52796	0.01602
0.52896	-0.051443
0.52996	-0.19394
0.53096	0.20031
0.53196	0.23931
0.53296	-0.20235
0.53396	-0.20653
0.53496	0.039454
0.53596	-0.13932
0.53696	-0.090928
0.53796	0.2717
0.53896	0.10877
0.53996	-0.14375
0.54096	0.024525
0.54196	-0.042736
0.54296	0.11407
0.54396	-0.009101
0.54496	0.059251
0.54596	0.041724
0.54696	0.052091
0.54796	0.043191
0.54896	-0.13823
0.54996	0.0046133
0.55096	0.063124
0.55196	0.081264
0.55296	0.35422
0.55396	0.080292
0.55496	0.26998
0.55596	-0.31984
0.55696	0.06748
0.55796	0.10323
0.55896	-0.33818
0.55996	0.13709
0.56096	0.037487
0.56196	0.29021
0.56296	0.19867
0.56396	0.031282
0.56496	0.068267
0.56596	-0.017391
0.56696	0.025713
0.56796	-0.25765
0.56896	0.1251
0.56995	0.078698
0.57095	-0.044685
0.57195	-0.086824
0.57295	0.00015388
0.57395	-0.031501
0.57495	0.09528
0.57595	0.085067
0.57695	0.19984
0.57795	-0.0045756
0.57895	0.033621
0.57995	0.25176
0.58095	0.089157
0.58195	-0.14555
0.58295	0.09886
0.58395	-0.094138
0.58495	0.04489
0.58595	0.045031
0.58695	0.023231
0.58795	0.088325
0.58895	0.37407
0.58995	-0.17308
0.59095	0.24526
0.59195	-0.087512
0.59295	0.25393
0.59395	-0.36703
0.59495	0.041999
0.59595	0.0080565
0.59695	0.04553
0.59795	-0.12222
0.59895	0.23499
0.59995	0.43555
0.60095	-0.19265
0.60195	0.20377
0.60295	0.4428
0.60395	0.24857
0.60495	-0.0086804
0.60595	-0.11309
0.60695	-0.16224
0.60795	-0.090565
0.60895	-0.61557
0.60995	0.13002
0.61095	0.28144
0.61195	0.091429
0.61295	0.12143
0.61395	0.064841
0.61495	0.11416
0.61595	0.056877
0.61695	-0.095189
0.61795	-0.13678
0.61895	0.29849
0.61995	-0.047913
0.62095	-0.0035542
0.62195	-0.13932
0.62295	0.051343
0.62395	-0.29917
0.62495	-0.12212
0.62595	-0.19442
0.62695	0.21085
0.62795	0.089051
0.62895	-0.18121
0.62995	-0.10092
0.63095	0.17404
0.63195	0.479
0.63295	0.2273
0.63395	0.011371
0.63495	0.038588
0.63595	-0.0099463
0.63695	0.21767
0.63795	-0.1554
0.63895	0.064028
0.63995	0.0487
0.64095	-0.06492
0.64195	0.096014
0.64295	-0.18454
0.64395	-0.059988
0.64495	-0.092808
0.64595	-0.088924
0.64695	0.073361
0.64795	-0.16532
0.64895	0.293
0.64995	-0.38317
0.65095	-0.049491
0.65195	-0.34422
0.65295	0.010547
0.65395	-0.11678
0.65495	-0.1655
0.65595	-0.050549
0.65695	-0.13606
0.65795	0.092224
0.65895	-0.044192
0.65995	0.044418
0.66095	-0.098898
0.66195	0.13838
0.66295	0.15484
0.66395	0.13573
0.66495	-0.15626
0.66595	-0.1558
0.66695	0.11855
0.66795	-0.11632
0.66895	-0.21893
0.66995	0.26119
0.67095	0.12809
0.67195	-0.012572
0.67295	-0.1242
0.67395	0.080383
0.67495	0.53408
0.67595	0.19753
0.67695	0.3234
0.67795	-0.19964
0.67895	-0.32416
0.67995	-0.29853
0.68095	0.28646
0.68195	0.076257
0.68295	-0.33525
0.68395	-0.33647
0.68495	-0.19504
0.68595	0.082721
0.68695	0.12642
0.68795	-0.30839
0.68895	0.10478
0.68995	-0.16696
0.69095	-0.37798
0.69195	0.11295
0.69295	-0.12455
0.69395	-0.106
0.69495	0.37555
0.69594	0.21763
0.69694	0.20904
0.69794	-0.14801
0.69894	0.24569
0.69994	-0.17562
0.70094	0.0086024
0.70194	-0.31935
0.70294	-0.10628
0.70394	0.22397
0.70494	-0.013055
0.70594	-0.15417
0.70694	-0.082939
0.70794	0.059804
0.70894	-0.0054869
0.70994	-0.046537
0.71094	-0.27333
0.71194	0.024877
0.71294	-0.097316
0.71394	-0.1443
0.71494	-0.14774
0.71594	-0.10935
0.71694	-0.059747
0.71794	0.16119
0.71894	-0.13112
0.71994	0.18867
0.72094	-0.28206
0.72194	0.15497
0.72294	0.14425
0.72394	0.057201
0.72494	-0.38995
0.72594	0.15686
0.72694	-0.35934
0.72794	-0.18941
0.72894	-0.097667
0.72994	-0.074636
0.73094	0.25585
0.73194	0.010092
0.73294	0.24932
0.73394	0.038257
0.73494	-0.057355
0.73594	0.050842
0.73694	0.15712
0.73794	0.30595
0.73894	0.077013
0.73994	0.25738
0.74094	0.25845
0.74194	-0.072759
0.74294	-0.17494
0.74394	0.28545
0.74494	0.074916
0.74594	0.04842
0.74694	-0.21714
0.74794	0.18849
0.74894	0.22233
0.74994	-0.23683
0.75094	-0.34762
0.75194	-0.054328
0.75294	-0.048758
0.75394	0.29099
0.75494	-0.018528
0.75594	0.10182
0.75694	0.17795
0.75794	0.47177
0.75894	0.22828
0.75994	0.15454
0.76094	-0.17793
0.76194	0.13134
0.76294	0.12708
0.76394	0.084075
0.76494	-0.023616
0.76594	0.0053486
0.76694	-0.082482
0.76794	0.038671
0.76894	0.25143
0.76994	-0.095177
0.77094	0.1004
0.77194	0.1242
0.77294	0.0019965
0.77394	0.066915
0.77494	0.24016
0.77594	0.17798
0.77694	-0.082562
0.77794	0.09252
0.77894	0.051493
0.77994	-0.094765
0.78094	-0.053781
0.78194	-0.20899
0.78294	0.4446
0.78394	0.12936
0.78494	-0.22083
0.78594	0.060082
0.78694	0.29126
0.78794	0.34939
0.78894	0.27825
0.78994	-0.063843
0.79094	0.10732
0.79194	0.016402
0.79294	-0.19525
0.79394	0.26777
0.79494	0.17563
0.79594	-0.21294
0.79694	-0.035692
0.79794	0.0096844
0.79894	0.029938
0.79994	-0.27167
0.80094	0.012786
0.80194	0.046497
0.80294	0.04633
0.80394	0.33087
0.80494	0.08594
0.80594	0.022073
0.80694	0.29049
0.80794	-0.12443
0.80894	0.055732
0.80994	-0.014905
0.81094	-0.15707
0.81194	-0.18809
0.81294	-0.0083605
0.81394	-0.1625
0.81494	0.20822
0.81594	-0.088462
0.81694	0.051283
0.81794	0.044968
0.81894	0.050004
0.81994	0.29599
0.82094	0.034456
0.82194	-0.023051
0.82293	-0.07549
0.82393	-0.19061
0.82493	-0.047679
0.82593	-0.1149
0.82693	-0.26705
0.82793	0.041713
0.82893	0.22275
0.82993	0.29686
0.83093	0.16979
0.83193	0.074389
0.83293	-0.23246
0.83393	-0.039619
0.83493	-0.25603
0.83593	0.44429
0.83693	-0.01058
0.83793	0.2102
0.83893	-0.098322
0.83993	-0.06012
0.84093	0.17486
0.84193	-0.13716
0.84293	0.12373
0.84393	0.014844
0.84493	-0.12419
0.84593	-0.13745
0.84693	0.089437
0.84793	-0.21504
0.84893	0.022861
0.84993	-0.015133
0.85093	-0.075599
0.85193	0.029436
0.85293	0.13706
0.85393	-0.095392
0.85493	0.042738
0.85593	-0.16864
0.85693	-0.16342
0.85793	-0.11553
0.85893	-0.11456
0.85993	0.082628
0.86093	-0.077455
0.86193	0.26973
0.86293	0.050215
0.86393	-0.45552
0.86493	0.12723
0.86593	0.018323
0.86693	0.0013007
0.86793	-0.072817
0.86893	0.15082
0.86993	0.18188
0.87093	-0.044195
0.87193	-0.13789
0.87293	-0.044349
0.87393	-0.33396
0.87493	0.025111
0.87593	0.037026
0.87693	0.20632
0.87793	-0.10189
0.87893	0.10439
0.87993	-0.070778
0.88093	0.31151
0.88193	0.10874
0.88293	-0.08297
0.88393	-0.10406
0.88493	0.065635
0.88593	-0.24704
0.88693	-0.43204
0.88793	-0.13499
0.88893	0.081888
0.88993	-0.1165
0.89093	-0.21128
0.89193	-0.053513
0.89293	0.11683
0.89393	0.062806
0.89493	-0.18731
0.89593	0.10469
0.89693	0.19885
0.89793	-0.38555
0.89893	0.40571
0.89993	0.080577
0.90093	0.15081
0.90193	0.084156
0.90293	0.029372
0.90393	0.035178
0.90493	0.11356
0.90593	0.040824
0.90693	0.15523
0.90793	0.13602
0.90893	-0.10459
0.90993	0.079649
0.91093	-0.17064
0.91193	-0.11474
0.91293	0.064296
0.91393	0.20208
0.91493	-0.36602
0.91593	-0.25249
0.91693	0.10148
0.91793	0.37219
0.91893	0.23236
0.91993	-0.025271
0.92093	-0.11273
0.92193	-0.14528
0.92293	-0.034478
0.92393	0.06041
0.92493	-0.14091
0.92593	-0.099628
0.92693	-0.108
0.92793	0.2799
0.92893	-0.35809
0.92993	0.054014
0.93093	-0.025835
0.93193	-0.1329
0.93293	-0.27762
0.93393	-0.15357
0.93493	0.15047
0.93593	-0.040709
0.93693	0.12407
0.93793	0.12466
0.93893	-0.16735
0.93993	0.13252
0.94093	-0.19209
0.94193	0.24463
0.94293	0.0186
0.94393	0.34741
0.94493	0.13143
0.94593	0.084172
0.94693	0.030563
0.94793	0.067862
0.94892	0.076303
0.94992	0.10957
0.95092	-0.027836
0.95192	0.028562
0.95292	-0.1413
0.95392	-0.15575
0.95492	-0.051461
0.95592	0.16813
0.95692	-0.073072
0.95792	0.14846
0.95892	-0.15077
0.95992	0.12161
0.96092	0.39736
0.96192	0.04513
0.96292	0.044457
0.96392	0.030301
0.96492	-0.22637
0.96592	0.089009
0.96692	0.084397
0.96792	-0.15612
0.96892	-0.13281
0.96992	0.11079
0.97092	0.11129
0.97192	-0.12715
0.97292	0.17551
0.97392	0.054353
0.97492	0.085717
0.97592	0.33348
0.97692	-0.014802
0.97792	0.21999
0.97892	-0.088967
0.97992	-0.026175
0.98092	-0.46325
0.98192	-0.0403
0.98292	0.14462
0.98392	-0.3187
0.98492	0.15139
0.98592	0.38988
0.98692	0.1534
0.98792	0.065286
0.98892	0.13135
0.98992	0.22681
0.99092	0.0029775
0.99192	-0.1246
0.99292	0.18079
0.99392	0.23811
0.99492	0.21568
0.99592	0.21693
0.99692	0.086395
0.99792	0.21046
0.99892	0.089389
0.99992	-0.25405
1.0009	-0.19437
1.0019	-0.1172
1.0029	-0.055962
1.0039	0.059568
1.0049	0.14945
1.0059	-0.068756
1.0069	-0.19389
1.0079	0.05321
1.0089	-0.090109
1.0099	0.0082437
1.0109	0.12634
1.0119	-0.20698
1.0129	0.034516
1.0139	0.11605
1.0149	0.15607
1.0159	-0.081864
1.0169	0.086003
1.0179	-0.26755
1.0189	-0.025052
1.0199	0.24723
1.0209	-0.0086162
1.0219	-0.19766
1.0229	0.092718
1.0239	-0.041549
1.0249	-0.053624
1.0259	0.059452
1.0269	0.040839
1.0279	-0.028153
1.0289	-0.097695
1.0299	0.14248
1.0309	-0.072653
1.0319	0.010019
1.0329	0.052394
1.0339	-0.13649
1.0349	-0.17828
1.0359	0.013216
1.0369	0.18787
1.0379	0.16047
1.0389	0.19838
1.0399	-0.077718
1.0409	0.11055
1.0419	-0.17509
1.0429	0.14672
1.0439	-0.20991
1.0449	-0.20582
1.0459	0.15702
1.0469	0.16242
1.0479	0.34912
1.0489	0.083839
1.0499	-0.14677
1.0509	-0.4819
1.0519	0.13739
1.0529	0.2609
1.0539	-0.11717
1.0549	-0.13766
1.0559	-0.13394
1.0569	0.053016
1.0579	0.06767
1.0589	-0.10139
1.0599	0.078966
1.0609	0.18618
1.0619	0.0044582
1.0629	-0.16285
1.0639	0.05386
1.0649	-0.46862
1.0659	0.051149
1.0669	-0.27664
1.0679	0.18492
1.0689	-0.12303
1.0699	-0.33375
1.0709	-0.14401
1.0719	-0.032501
1.0729	0.039887
1.0739	0.1435
1.0749	-0.085259
1.0759	0.066113
1.0769	0.14102
1.0779	0.096392
1.0789	0.061625
1.0799	-0.25561
1.0809	-0.11242
1.0819	-0.41733
1.0829	-0.2084
1.0839	0.045205
1.0849	-0.001648
1.0859	-0.0095697
1.0869	-0.049213
1.0879	0.14159
1.0889	-0.24688
1.0899	-0.089162
1.0909	-0.022214
1.0919	0.1567
1.0929	-0.26092
1.0939	0.068271
1.0949	0.026575
1.0959	0.13022
1.0969	-0.21641
1.0979	0.082235
1.0989	-0.092659
1.0999	-0.0011588
1.1009	-0.25121
1.1019	0.022472
1.1029	0.14872
1.1039	-0.14017
1.1049	-0.27552
1.1059	-0.12677
1.1069	-0.033714
1.1079	-0.042941
1.1089	-0.044186
1.1099	0.031196
1.1109	-0.42068
1.1119	0.12257
1.1129	-0.074464
1.1139	-0.032078
1.1149	0.27721
1.1159	-0.06964
1.1169	-0.33113
1.1179	0.21235
1.1189	0.30124
1.1199	-0.33796
1.1209	0.27252
1.1219	0.13816
1.1229	0.17717
1.1239	-0.097476
1.1249	-0.054792
1.1259	-0.23998
1.1269	0.16585
1.1279	0.12238
1.1289	0.098694
1.1299	0.10174
1.1309	0.18786
1.1319	-0.073622
1.1329	-0.2375
1.1339	-0.22105
1.1349	0.28604
1.1359	-0.073622
1.1369	0.054748
1.1379	0.25929
1.1389	0.37638
1.1399	-0.0032226
1.1409	0.30322
1.1419	0.086755
1.1429	-0.06281
1.1439	0.35284
1.1449	-0.025044
1.1459	0.075839
1.1469	-0.027972
1.1479	-0.030554
1.1489	-0.050886
1.1499	-0.030153
1.1509	-0.092865
1.1519	-0.28068
1.1529	0.014044
1.1539	0.19073
1.1549	0.092933
1.1559	-0.26751
1.1569	0.20222
1.1579	-0.092194
1.1589	0.21696
1.1599	-0.084566
1.1609	0.19353
1.1619	0.16867
1.1629	-0.10034
1.1639	-0.37451
1.1649	-0.14507
1.1659	0.095988
1.1669	0.064966
1.1679	-0.40271
1.1689	0.11787
1.1699	0.46409
1.1709	-0.21915
1.1719	-0.52114
1.1729	-0.05651
1.1739	-0.087889
1.1749	-0.13671
1.1759	-0.22825
1.1769	0.1931
1.1779	0.10005
1.1789	-0.20785
1.1799	-0.08458
1.1809	-0.12315
1.1819	-0.088048
1.1829	-0.29733
1.1839	0.34915
1.1849	0.040088
1.1859	0.011677
1.1869	0.053545
1.1879	-0.30054
1.1889	-0.12203
1.1899	-0.25888
1.1909	0.11833
1.1919	-0.33742
1.1929	0.055128
1.1939	0.038925
1.1949	0.26244
1.1959	0.09041
1.1969	-0.025516
1.1979	-0.11742
1.1989	-0.036786
1.1999	0.26849
1.2009	0.088935
1.2019	0.16921
1.2029	0.18087
1.2039	-0.093265
1.2049	-0.11155
1.2059	0.10934
1.2069	0.060192
1.2079	-0.010145
1.2089	-0.2961
1.2099	0.019993
1.2109	-0.22628
1.2119	0.25518
1.2129	0.0084497
1.2139	-0.014657
1.2149	-0.13439
1.2159	0.40801
1.2169	0.24181
1.2179	0.30117
1.2189	0.057783
1.2199	-0.12434
1.2209	0.47519
1.2219	-0.095497
1.2229	0.088863
1.2239	0.060821
1.2249	-0.03692
1.2259	0.041318
1.2269	0.16378
1.2279	-0.035836
1.2289	0.3202
1.2299	0.27056
1.2309	-0.21402
1.2319	0.042169
1.2329	-0.11793
1.2339	0.16631
1.2349	0.19777
1.2359	-0.035882
1.2369	0.03954
1.2379	-0.16373
1.2389	0.07548
1.2399	-0.36981
1.2409	-0.31618
1.2419	0.16915
1.2429	0.18197
1.2439	0.085543
1.2449	0.05236
1.2459	0.04984
1.2469	0.046004
1.2479	-0.14859
1.2489	0.14192
1.2499	-0.088475
1.2509	0.13893
1.2519	0.2021
1.2529	0.22711
1.2539	0.022497
1.2549	-0.025261
1.2559	-0.13003
1.2569	0.14682
1.2579	0.046956
1.2589	0.070304
1.2599	0.074194
1.2609	0.24206
1.2619	0.39868
1.2629	-0.096216
1.2639	0.16332
1.2649	0.13628
1.2659	0.11419
1.2669	0.047504
1.2679	0.24474
1.2689	0.16332
1.2699	0.031975
1.2709	-0.18747
1.2719	0.18307
1.2729	0.029229
1.2739	-0.024833
1.2749	0.042452
1.2759	0.12976
1.2769	-0.30863
1.2779	-0.012077
1.2789	-0.018423
1.2799	0.26451
1.2809	-0.20501
1.2819	-0.026285
1.2829	-0.14127
1.2839	-0.3166
1.2849	0.19271
1.2859	-0.21852
1.2869	-0.18326
1.2879	-0.02642
1.2889	-0.0044967
1.2899	0.082579
1.2909	0.14122
1.2919	-0.073513
1.2929	-0.13099
1.2939	0.11877
1.2949	-0.060495
1.2959	-0.16368
1.2969	0.023718
1.2979	0.0072948
1.2989	0.072782
1.2999	-0.070447
1.3009	-0.19199
1.3019	-0.10411
1.3029	0.1541
1.3039	-0.013393
1.3049	0.27943
1.3059	-0.09668
1.3069	0.040578
1.3079	-0.0053113
1.3089	-0.21616
1.3099	0.15749
1.3109	-0.16381
1.3119	-0.22796
1.3129	-0.091013
1.3139	0.27845
1.3149	-0.46219
1.3159	-0.29661
1.3169	-0.0075654
1.3179	-0.0094826
1.3189	0.054442
1.3199	0.11284
1.3209	0.15545
1.3219	0.017077
1.3229	0.055029
1.3239	0.084634
1.3249	0.22441
1.3259	-0.30162
1.3269	0.12534
1.3279	0.2334
1.3289	-0.0059693
1.3299	0.11873
1.3309	-0.076236
1.3319	0.063055
1.3329	0.058082
1.3339	0.19896
1.3349	0.27655
1.3359	-0.050738
1.3369	0.25769
1.3379	0.030344
1.3389	0.013641
1.3399	0.064102
1.3409	0.15725
1.3419	-0.10904
1.3429	-0.044777
1.3439	0.17462
1.3449	-0.036122
1.3459	-0.076091
1.3469	-0.23714
1.3479	-0.13534
1.3489	0.087906
1.3499	-0.1305
1.3509	-0.2556
1.3519	0.13159
1.3529	-0.24414
1.3539	-0.22877
1.3549	-0.14352
1.3559	-0.28239
1.3569	-0.28867
1.3579	-0.14612
1.3589	0.086188
1.3599	-0.24867
1.3609	0.33536
1.3619	-0.08507
1.3629	0.14088
1.3639	-0.10598
1.3649	0.28877
1.3659	0.30065
1.3669	0.14406
1.3679	0.2882
1.3689	-0.11462
1.3699	-0.10152
1.3709	-0.31649
1.3719	0.17637
1.3729	0.21511
1.3739	-0.081189
1.3749	-0.14536
1.3759	-0.39314
1.3769	-0.20123
1.3779	-0.02168
1.3789	-0.16997
1.3799	-0.080319
1.3809	0.24094
1.3819	-0.044479
1.3829	-0.06959
1.3839	0.31027
1.3849	-0.035934
1.3859	0.054557
1.3869	0.057017
1.3879	0.13832
1.3889	0.056887
1.3899	0.093647
1.3909	-0.12066
1.3919	-0.1197
1.3929	0.28073
1.3939	0.036609
1.3949	-0.10653
1.3959	0.052421
1.3969	0.14757
1.3979	0.16438
1.3989	-0.14696
1.3999	0.023458
1.4009	-0.069719
1.4019	0.080125
1.4029	-0.22202
1.4039	0.16134
1.4049	-0.075599
1.4059	0.19313
1.4069	0.11913
1.4079	-0.1008
1.4089	0.07933
1.4099	-0.13145
1.4109	-0.29497
1.4119	-0.049503
1.4129	-0.18678
1.4139	0.022667
1.4149	0.11517
1.4159	-0.016214
1.4169	0.05698
1.4179	0.13537
1.4189	-0.022179
1.4199	0.069392
1.4209	0.095408
1.4219	0.055999
1.4229	-0.02105
1.4239	-0.14035
1.4249	0.30723
1.4259	-0.27212
1.4269	-0.21128
1.4279	-0.13142
1.4289	-0.13633
1.4299	0.17896
1.4309	0.04013
1.4319	0.12353
1.4329	-0.11704
1.4339	0.12599
1.4349	0.093839
1.4359	-0.059731
1.4369	-0.085956
1.4379	0.0083986
1.4389	-0.19477
1.4399	0.023441
1.4409	0.10492
1.4419	-0.090473
1.4429	-0.021023
1.4439	-0.24897
1.4449	-0.33755
1.4459	0.15657
1.4469	-0.18838
1.4479	-0.041774
1.4489	0.019191
1.4499	-0.048496
1.4509	-0.044864
1.4519	0.085411
1.4529	0.035171
1.4539	0.086918
1.4549	-0.024413
1.4559	0.080809
1.4569	0.13511
1.4579	0.071019
1.4589	-0.13717
1.4599	0.013838
1.4609	0.2269
1.4619	0.14128
1.4629	-0.025038
1.4639	-0.24822
1.4649	0.18202
1.4659	-0.14135
1.4669	0.11053
1.4679	0.070988
1.4689	-0.11454
1.4699	0.081085
1.4709	0.078837
1.4719	-0.45196
1.4729	-0.16834
1.4739	0.15053
1.4749	-0.0053205
1.4759	-0.38026
1.4769	-0.16948
1.4779	0.18325
1.4789	0.08626
1.4799	-0.16718
1.4809	0.16437
1.4819	0.12342
1.4829	-0.075454
1.4839	-0.15498
1.4849	0.06553
1.4859	0.051555
1.4869	0.061834
1.4879	0.011231
1.4889	0.00029052
1.4899	-0.28019
1.4909	-0.1935
1.4919	-0.067081
1.4929	-0.073414
1.4939	-0.092403
1.4949	0.21239
1.4959	0.14583
1.4969	0.18314
1.4979	0.07571
1.4989	0.034207
1.4999	-0.098033
1.5009	-0.10549
1.5019	0.22459
1.5029	0.22896
1.5039	-0.17869
1.5049	0.11673
1.5059	-0.065745
1.5069	0.11517
1.5079	0.1236
1.5089	0.27558
1.5099	-0.11415
1.5109	0.11244
1.5119	-0.034527
1.5129	-0.25053
1.5139	-0.13626
1.5149	-0.12486
1.5159	0.15522
1.5169	-0.047334
1.5179	0.11409
1.5189	-0.1009
1.5199	0.22242
1.5209	0.1455
1.5219	0.3165
1.5229	-0.11051
1.5239	0.12023
1.5249	0.25784
1.5259	-0.21062
1.5269	-0.20011
1.5279	0.20664
1.5289	0.042803
1.5299	-0.069467
1.5309	0.13795
1.5319	-0.10983
1.5329	-0.1307
1.5339	0.10688
1.5349	0.057715
1.5359	0.19348
1.5369	-0.018039
1.5379	0.028839
1.5389	-0.16646
1.5399	0.03442
1.5409	-0.083148
1.5419	-0.04144
1.5429	-0.0095326
1.5439	-0.34919
1.5449	0.068052
1.5459	-0.052646
1.5469	0.0030425
1.5479	0.045297
1.5489	0.28125
1.5499	0.18062
1.5509	0.14322
1.5519	0.071229
1.5529	0.16603
1.5539	-0.021879
1.5549	-0.17824
1.5559	0.1358
1.5569	-0.29252
1.5579	-0.22165
1.5589	0.050136
1.5599	0.032305
1.5609	0.088802
1.5619	-0.26591
1.5629	0.5154
1.5639	-0.11061
1.5649	0.14283
1.5659	-0.081297
1.5669	-0.3433
1.5679	-0.20933
1.5689	0.15284
1.5699	0.27433
1.5709	-0.18784
1.5719	-0.15312
1.5729	-0.048381
1.5739	-0.044566
1.5749	0.10519
1.5759	0.49859
1.5769	-0.097067
1.5779	0.10746
1.5789	0.25265
1.5799	0.28273
1.5809	0.17816
1.5819	-0.13294
1.5829	0.023516
1.5839	-0.22786
1.5849	0.090765
1.5859	-0.16988
1.5869	0.20733
1.5879	0.037815
1.5889	0.38517
1.5899	-0.056267
1.5909	-0.14629
1.5919	0.06235
1.5929	0.14557
1.5939	0.20671
1.5949	0.2662
1.5959	0.39354
1.5969	0.0025998
1.5979	-0.11987
1.5989	0.18661
1.5999	-0.052113
1.6009	-0.0078958
1.6019	-0.17983
1.6029	-0.29498
1.6039	0.053832
1.6049	-0.057717
1.6059	-0.18265
1.6069	0.10429
1.6079	0.21108
1.6089	-0.11192
1.6099	0.039643
1.6109	-0.082257
1.6119	-0.0043397
1.6129	-0.35208
1.6139	-0.19506
1.6149	-0.033492
1.6159	-0.057005
1.6169	-0.067688
1.6179	0.21553
1.6189	0.00034342
1.6199	0.081012
1.6209	0.028028
1.6219	-0.15303
1.6229	0.010899
1.6239	0.38202
1.6249	0.21328
1.6259	-0.10476
1.6269	-0.27715
1.6279	0.36717
1.6289	-0.34497
1.6299	-0.043046
1.6309	0.033022
1.6319	0.03086
1.6329	0.16897
1.6339	0.12908
1.6349	-0.19415
1.6359	-0.062477
1.6369	0.0014046
1.6379	-0.22171
1.6389	-0.11131
1.6399	-0.085465
1.6409	0.033411
1.6419	-0.26856
1.6429	-0.034101
1.6439	-0.38475
1.6449	0.1414
1.6459	-0.11501
1.6469	-0.10911
1.6479	-0.059587
1.6489	-0.037103
1.6499	0.23477
1.6509	0.31446
1.6519	-0.14171
1.6529	-0.15581
1.6539	0.24278
1.6549	-0.20724
1.6559	-0.029476
1.6569	0.26295
1.6579	-0.44433
1.6589	-0.023372
1.6599	-0.024098
1.6609	0.065526
1.6619	0.16332
1.6629	0.075037
1.6639	0.07624
1.6649	0.01897
1.6659	0.051214
1.6669	0.0071529
1.6679	0.031396
1.6689	0.40071
1.6699	0.18835
1.6709	0.05967
1.6719	-0.092387
1.6729	0.17442
1.6739	0.1609
1.6749	0.051947
1.6759	-0.10759
1.6769	-0.3408
1.6779	-0.14556
1.6789	-0.20895
1.6799	0.27169
1.6809	-0.044269
1.6819	-0.10431
1.6829	0.29546
1.6839	-0.084091
1.6849	0.25434
1.6859	-0.0094453
1.6869	0.27437
1.6879	0.049774
1.6889	-0.078065
1.6899	0.21334
1.6909	-0.098791
1.6919	0.43201
1.6929	0.039881
1.6939	-0.11985
1.6949	-0.20388
1.6959	0.0564
1.6969	0.11646
1.6979	0.086816
1.6989	0.05871
1.6999	0.016663
1.7009	0.17279
1.7019	0.10993
1.7029	-0.29049
1.7039	0.1451
1.7049	-0.10992
1.7059	-0.10179
1.7069	-0.12945
1.7079	0.26727
1.7089	-0.098438
1.7099	-0.14467
1.7109	0.14238
1.7119	-0.16023
1.7129	0.045594
1.7139	0.20432
1.7149	-0.17318
1.7159	0.19708
1.7169	-0.010494
1.7179	0.42584
1.7189	-0.072573
1.7199	0.0085228
1.7209	0.087964
1.7219	0.27584
1.7229	0.22621
1.7239	-0.13532
1.7249	-0.018699
1.7259	-0.016215
1.7269	-0.18708
1.7279	0.41467
1.7289	-0.12559
1.7299	0.2871
1.7309	0.10177
1.7319	0.48305
1.7329	0.23518
1.7339	-0.18545
1.7349	0.040271
1.7359	-0.056006
1.7369	0.14236
1.7379	0.078187
1.7389	-0.30862
1.7399	-0.16038
1.7409	0.15709
1.7419	-0.12951
1.7429	-0.29432
1.7439	0.28696
1.7449	-0.042118
1.7459	-0.044001
1.7469	-0.040286
1.7479	0.057745
1.7489	0.18544
1.7499	0.018266
1.7509	0.37488
1.7519	0.086792
1.7529	-0.026521
1.7539	-0.25609
1.7549	-0.097979
1.7559	-0.018593
1.7569	-0.074638
1.7579	0.087341
1.7589	-0.023461
1.7599	0.36719
1.7609	-0.25642
1.7619	0.24614
1.7629	-0.071279
1.7639	-0.1522
1.7649	0.12102
1.7659	0.19802
1.7669	-0.014226
1.7679	-0.16788
1.7689	-0.23168
1.7699	0.2382
1.7709	0.12935
1.7719	-0.12346
1.7729	0.11691
1.7739	-0.17701
1.7749	-0.017629
1.7759	0.03744
1.7769	0.13952
1.7779	-0.097392
1.7789	-0.31943
1.7799	-0.03216
1.7809	0.064874
1.7819	-0.027207
1.7829	0.16115
1.7839	0.051396
1.7849	-0.21711
1.7859	0.10687
1.7869	0.077368
1.7879	0.065621
1.7889	0.096108
1.7899	-0.18947
1.7909	0.2243
1.7919	-0.023269
1.7929	-0.02841
1.7939	-0.17441
1.7949	0.0014407
1.7959	-0.03433
1.7969	0.28634
1.7979	-0.06671
1.7989	-0.08677
1.7999	0.11989
1.8009	0.30096
1.8019	0.34091
1.8029	0.088459
1.8039	-0.33802
1.8049	-0.36689
1.8059	0.35071
1.8069	0.33378
1.8079	-0.19314
1.8089	0.01582
1.8099	0.20779
1.8109	0.15806
1.8119	0.15121
1.8129	-0.1865
1.8139	0.17434
1.8149	-0.14443
1.8159	-0.030318
1.8169	-0.54084
1.8179	0.13427
1.8189	0.0083952
1.8199	0.2924
1.8209	-0.24874
1.8219	-0.00714
1.8229	-0.087056
1.8239	0.16684
1.8249	-0.091081
1.8259	0.016319
1.8269	-0.088084
1.8279	0.42723
1.8289	0.0064135
1.8299	0.1118
1.8309	0.076786
1.8319	-0.013335
1.8329	-0.25666
1.8339	0.31228
1.8349	0.37336
1.8359	0.01244
1.8369	0.16821
1.8379	-0.1869
1.8389	-0.27514
1.8399	-0.085377
1.8409	-0.1976
1.8419	0.043744
1.8429	-0.28267
1.8439	0.15292
1.8449	0.19285
1.8459	-0.31999
1.8469	0.098916
1.8479	-0.074559
1.8489	-0.17999
1.8499	0.38443
1.8509	-0.15889
1.8519	0.080945
1.8529	-0.050453
1.8539	0.19864
1.8549	0.09
1.8559	0.034738
1.8569	-0.14437
1.8579	0.04404
1.8589	-0.096281
1.8599	-0.10138
1.8609	-0.028528
1.8619	-0.15639
1.8629	-0.24415
1.8639	0.096905
1.8649	-0.25182
1.8659	0.14005
1.8669	-0.091849
1.8679	-0.11123
1.8689	-0.2666
1.8699	0.17312
1.8709	0.10329
1.8719	0.039263
1.8729	-0.25465
1.8739	0.091208
1.8749	-0.022001
1.8759	0.03731
1.8769	-0.1155
1.8779	0.028275
1.8789	-0.12989
1.8799	-0.26656
1.8809	-0.025931
1.8819	0.11749
1.8829	-0.1179
1.8839	0.070951
1.8849	-0.075476
1.8859	0.14903
1.8869	-0.1496
1.8879	0.021248
1.8889	-0.083481
1.8899	-0.070957
1.8909	-0.15847
1.8919	0.35945
1.8929	0.088786
1.8939	-0.16942
1.8949	0.13593
1.8959	-0.33842
1.8969	0.2079
1.8978	-0.20822
1.8988	-0.17708
1.8998	-0.12595
1.9008	0.11105
1.9018	-0.48125
1.9028	0.018595
1.9038	-0.1997
1.9048	-0.13231
1.9058	0.048301
1.9068	0.01534
1.9078	0.13026
1.9088	-0.059044
1.9098	0.25338
1.9108	-0.072405
1.9118	-0.063729
1.9128	0.19162
1.9138	-0.08674
1.9148	0.21414
1.9158	0.11253
1.9168	0.016889
1.9178	-0.3219
1.9188	0.024849
1.9198	0.24581
1.9208	-0.031693
1.9218	0.29635
1.9228	0.0082448
1.9238	-0.30224
1.9248	0.13144
1.9258	-0.017059
1.9268	-0.22466
1.9278	-0.070173
1.9288	0.19231
1.9298	0.063807
1.9308	0.0088259
1.9318	-0.15453
1.9328	0.24781
1.9338	-0.01006
1.9348	0.07624
1.9358	0.11286
1.9368	-0.3514
1.9378	-0.17254
1.9388	0.12857
1.9398	-0.21178
1.9408	-0.036907
1.9418	-0.31127
1.9428	-0.025801
1.9438	-0.36502
1.9448	-0.30532
1.9458	0.20755
1.9468	0.14859
1.9478	0.25399
1.9488	-0.22148
1.9498	-0.07086
1.9508	0.085594
1.9518	-0.16954
1.9528	-0.09451
1.9538	-0.21118
1.9548	0.047852
1.9558	0.050462
1.9568	0.27498
1.9578	0.16396
1.9588	-0.019715
1.9598	-0.27828
1.9608	0.066988
1.9618	0.17461
1.9628	-0.12513
1.9638	-0.14983
1.9648	-0.15802
1.9658	0.078792
1.9668	-0.12303
1.9678	-0.19818
1.9688	0.13832
1.9698	-0.20784
1.9708	-0.13416
1.9718	-0.17782
1.9728	0.0050089
1.9738	-0.15824
1.9748	-0.23619
1.9758	-0.19045
1.9768	0.14278
1.9778	0.0087834
1.9788	-0.22166
1.9798	0.018202
1.9808	-0.075468
1.9818	0.088051
1.9828	0.049921
1.9838	-0.29671
1.9848	0.057602
1.9858	0.13023
1.9868	0.10781
1.9878	0.29524
1.9888	-0.056648
1.9898	0.010855
1.9908	0.23243
1.9918	0.34765
1.9928	0.050099
1.9938	-0.28505
1.9948	0.29525
1.9958	0.11845
1.9968	0.29387
1.9978	0.42379
1.9988	0.12141
[truncated: 998,000+ more rows]
