# Supplementary material for: Optical vector analysis with attometer resolution, 90-dB dynamic range and THz bandwidth
Source: Nat Commun. 2019 Nov 13;10:5135. doi: 10.1038/s41467-019-13129-x (PMC6853945; doi:10.1038/s41467-019-13129-x)
Supplement: Supplementary file 2 — Source Data [file 41467_2019_13129_MOESM2_ESM.zip › Source Data/Fig.5a-OSA.txt]

Version	1
Nb.pts	1252
nm	dBm
1550.11999651285	-48.6152942485896
1550.11999651285	-48.6152942485896
1550.12001216737	-48.3779685850337
1550.12001216737	-48.3779685850337
1550.12001216737	-48.3779685850337
1550.12001999464	-49.502374544158
1550.12003564917	-49.2346130243893
1550.12003564917	-49.2346130243893
1550.12005130369	-48.9998764743104
1550.12005130369	-48.9998764743104
1550.12005130369	-49.5434834678311
1550.12006695822	-50.3198573254431
1550.12006695822	-50.3198573254431
1550.12008261275	-48.7758131097074
1550.12008261275	-48.7758131097074
1550.12008261275	-48.7758131097074
1550.12009826728	-48.0148162413923
1550.12009826728	-48.0148162413923
1550.12011392181	-48.009619342379
1550.12011392181	-48.009619342379
1550.12012957634	-48.8759987686272
1550.12012957634	-48.8759987686272
1550.12012957634	-48.8759987686272
1550.12013740361	-48.0707267214806
1550.12015305814	-47.8529091923599
1550.12015305814	-47.8529091923599
1550.12015305814	-47.8529091923599
1550.12016871267	-50.5813799283408
1550.12016871267	-50.7866040579369
1550.1201843672	-51.9343276544948
1550.1201843672	-51.9343276544948
1550.120207849	-49.3494642531635
1550.120207849	-49.3494642531635
1550.120207849	-49.3494642531635
1550.120207849	-49.3494642531635
1550.12021567627	-48.8001390675518
1550.1202313308	-49.8705333377911
1550.1202313308	-49.8705333377911
1550.1202313308	-49.8705333377911
1550.12024698533	-48.6368029474527
1550.12024698533	-48.6368029474527
1550.1202548126	-47.9934586278332
1550.12027046713	-46.6852608841816
1550.12027046713	-46.6852608841816
1550.12027046713	-46.6852608841816
1550.12028612166	-47.5419335935021
1550.12028612166	-47.5419335935021
1550.12029394893	-50.9557709916809
1550.12030960347	-49.3307676329565
1550.12030960347	-49.3307676329565
1550.12030960347	-49.3307676329565
1550.12031743073	-49.380948213943
1550.12033308527	-49.8902889149361
1550.12033308527	-49.8902889149361
1550.12033308527	-49.8902889149361
1550.1203487398	-50.849632786855
1550.1203487398	-50.849632786855
1550.12035656707	-49.57410280179
1550.1203722216	-49.0752956397458
1550.1203722216	-49.0752956397458
1550.1203722216	-49.0752956397458
1550.12038787614	-50.2047162066283
1550.12038787614	-50.2047162066283
1550.12039570341	-51.6513811748476
1550.12041918521	-53.0692650814994
1550.12041918521	-53.0692650814994
1550.12041918521	-53.0692650814994
1550.12041918521	-53.0692650814994
1550.12043483975	-50.4561854923959
1550.12043483975	-49.5432192826605
1550.12045049429	-46.2887646056659
1550.12045049429	-46.2887646056659
1550.12045049429	-46.2887646056659
1550.12046614882	-47.011151151328
1550.12046614882	-47.011151151328
1550.12047397609	-43.8837947433707
1550.12047397609	-43.8837947433707
1550.12048963063	-44.305327659059
1550.12048963063	-44.305327659059
1550.12051311244	-44.4148199240984
1550.12051311244	-44.4148199240984
1550.12051311244	-44.4148199240984
1550.12051311244	-44.4148199240984
1550.12052093971	-43.5258689324616
1550.12053659424	-42.6130716379165
1550.12053659424	-42.6130716379165
1550.12055224878	-42.1653842835444
1550.12055224878	-42.1653842835444
1550.12055224878	-42.1653842835444
1550.12056007605	-43.3554927864428
1550.12056790332	-45.0821178104475
1550.12058355786	-45.9916932206301
1550.12058355786	-45.9916932206301
1550.12058355786	-45.9916932206301
1550.12059138513	-45.2037480931714
1550.12060703967	-46.8298978501902
1550.12060703967	-46.8298978501902
1550.12063052148	-50.5116579536131
1550.12063052148	-50.5116579536131
1550.12063052148	-50.5116579536131
1550.12063052148	-50.5116579536131
1550.12063834875	-50.3340077241402
1550.12065400329	-47.7080508629158
1550.12065400329	-47.7080508629158
1550.12065400329	-47.7080508629158
1550.12066965783	-48.5641538720386
1550.12066965783	-48.5641538720386
1550.12067748511	-50.0095978691134
1550.12069313965	-49.2062530313405
1550.12069313965	-49.2062530313405
1550.12069313965	-49.2062530313405
1550.12070879419	-49.2803957807301
1550.12070879419	-48.4144305908899
1550.120732276	-47.1803265422009
1550.120732276	-47.1803265422009
1550.120732276	-47.1803265422009
1550.120732276	-47.1803265422009
1550.12074793055	-46.7207120799881
1550.12074793055	-46.7207120799881
1550.12075575782	-46.4914885222867
1550.12077141236	-47.2203432400593
1550.12077141236	-47.2203432400593
1550.12077141236	-47.2203432400593
1550.1207870669	-46.6992177966656
1550.1207870669	-46.6992177966656
1550.12079489418	-46.8577727313567
1550.12079489418	-46.8577727313567
1550.12081054872	-48.0070139869627
1550.12081054872	-48.0070139869627
1550.12083403054	-49.8509626346551
1550.12083403054	-49.8509626346551
1550.12083403054	-49.8509626346551
1550.12083403054	-49.8509626346551
1550.12084185781	-49.6951329575549
1550.12084968508	-50.463715457311
1550.12085751235	-50.6987911232201
1550.1208731669	-49.3389449224275
1550.1208731669	-49.3389449224275
1550.1208731669	-49.3389449224275
1550.12088882145	-47.646196530598
1550.12088882145	-47.646196530598
1550.12089664872	-47.2132662920472
1550.12091230327	-47.860379358695
1550.12091230327	-47.860379358695
1550.12091230327	-47.860379358695
1550.12093578509	-46.1302121637223
1550.12093578509	-46.1302121637223
1550.12093578509	-46.1302121637223
1550.12093578509	-46.1302121637223
1550.12094361236	-44.7727499083513
1550.12095926691	-45.5416419439161
1550.12095926691	-45.5416419439161
1550.12097492145	-48.1313938751187
1550.12097492145	-48.1313938751187
1550.12097492145	-48.1313938751187
1550.12098274873	-48.2267708254098
1550.12099840327	-46.3281663554664
1550.12099840327	-46.3281663554664
1550.12101405782	-47.4165805587665
1550.12101405782	-47.4165805587665
1550.12101405782	-47.4165805587665
1550.1210218851	-48.360471803076
1550.12104536692	-46.313629008147
1550.12104536692	-46.313629008147
1550.12104536692	-46.313629008147
1550.12104536692	-46.313629008147
1550.12106102147	-45.4991283780068
1550.12106102147	-45.4991283780068
1550.12106884874	-46.6900695519174
1550.12108450329	-47.2070425051654
1550.12108450329	-47.2070425051654
1550.12108450329	-47.2070425051654
1550.12110015784	-46.5937207671041
1550.12110015784	-46.5937207671041
1550.12110798512	-46.3201020253543
1550.12112363967	-46.4686990534974
1550.12112363967	-46.4686990534974
1550.12112363967	-46.4686990534974
1550.1211471215	-51.1894009678516
1550.1211471215	-51.1894009678516
1550.1211471215	-51.1894009678516
1550.1211471215	-51.1894009678516
1550.12115494877	-53.28839077366
1550.12117060332	-49.7939801666337
1550.12117060332	-49.7939801666337
1550.12118625787	-48.7091630895479
1550.12118625787	-48.7091630895479
1550.12118625787	-48.7091630895479
1550.12119408515	-50.049957335945
1550.1212097397	-48.6648360475168
1550.1212097397	-48.6648360475168
1550.12122539426	-47.2599598403656
1550.12122539426	-47.2599598403656
1550.12122539426	-47.2599598403656
1550.12124104881	-45.7669907167036
1550.12124104881	-45.7669907167036
1550.12125670336	-47.1791199398382
1550.12125670336	-47.1791199398382
1550.12125670336	-47.1791199398382
1550.12128018519	-46.8788930014021
1550.12128018519	-46.8788930014021
1550.12128018519	-46.8788930014021
1550.12128801247	-44.2975838110762
1550.12130366702	-45.6521420087752
1550.12130366702	-45.6521420087752
1550.12130366702	-45.6521420087752
1550.12131932158	-45.806655006229
1550.12131932158	-45.806655006229
1550.12132714885	-45.245867228907
1550.12132714885	-45.245867228907
1550.12135063069	-43.8009041564138
1550.12135063069	-43.8009041564138
1550.12135063069	-43.8009041564138
1550.12136628524	-43.7372647631715
1550.12136628524	-43.7372647631715
1550.12136628524	-43.7372647631715
1550.12137411252	-44.3873179016944
1550.12138976708	-46.0435166281817
1550.12138976708	-46.0435166281817
1550.12139759435	-45.3992023976373
1550.12139759435	-45.3992023976373
1550.12141324891	-45.6514064819524
1550.12141324891	-45.6514064819524
1550.12142890347	-47.3427825009312
1550.12142890347	-47.3427825009312
1550.12143673075	-48.4480121586517
1550.12143673075	-48.4480121586517
1550.12146021258	-47.2498533776956
1550.12146021258	-47.2498533776956
1550.12146021258	-47.2498533776956
1550.12147586714	-47.6237381875224
1550.12147586714	-47.6237381875224
1550.12147586714	-47.6237381875224
1550.12148369442	-51.4848590516633
1550.12149934898	-52.1164240332779
1550.12149934898	-52.1164240332779
1550.12151500353	-52.241510258739
1550.12151500353	-52.241510258739
1550.12151500353	-52.241510258739
1550.12152283081	-52.9070223134972
1550.12153848537	-51.7380951090563
1550.12153848537	-51.7380951090563
1550.12153848537	-51.7380951090563
1550.12156196721	-51.7391004097528
1550.12156196721	-51.7391004097528
1550.12156196721	-51.7391004097528
1550.12156979449	-50.7831149479711
1550.12158544905	-49.1073501741218
1550.12158544905	-49.1073501741218
1550.12158544905	-49.1073501741218
1550.12160110361	-47.9467318002013
1550.12160110361	-47.9467318002013
1550.12160893089	-46.8023766538829
1550.12160893089	-46.8023766538829
1550.12162458545	-48.4885258679876
1550.12162458545	-48.4885258679876
1550.12164024001	-47.8453008167212
1550.12164024001	-47.8453008167212
1550.12165589457	-47.8829662412057
1550.12165589457	-47.8829662412057
1550.12165589457	-47.8829662412057
1550.12167154913	-46.9709259073559
1550.12167154913	-46.9709259073559
1550.1216872037	-46.714780324968
1550.1216872037	-46.714780324968
1550.1216872037	-46.714780324968
1550.12169503098	-47.3687206045766
1550.12171068554	-47.4232200261634
1550.12171068554	-47.4232200261634
1550.1217263401	-51.4451772092265
1550.1217263401	-51.4451772092265
1550.1217263401	-51.4451772092265
1550.12173416738	-50.7255561191379
1550.12174199467	-50.821648293908
1550.12176547651	-50.2681136028484
1550.12176547651	-50.2681136028484
1550.12176547651	-50.2681136028484
1550.12176547651	-50.2681136028484
1550.12177330379	-51.0152874717064
1550.12178895836	-50.9465373656192
1550.12178895836	-50.9465373656192
1550.12178895836	-50.9465373656192
1550.12180461292	-49.2134580839594
1550.12180461292	-49.2134580839594
1550.1218124402	-48.4210728915103
1550.12182809477	-49.0400306465004
1550.12182809477	-49.0400306465004
1550.12182809477	-49.0400306465004
1550.12184374933	-49.0419465204137
1550.12184374933	-49.0419465204137
1550.12185157661	-46.078155420883
1550.12187505846	-45.5442219260098
1550.12187505846	-45.5442219260098
1550.12187505846	-45.5442219260098
1550.12187505846	-45.5442219260098
1550.12189071303	-45.9687592211118
1550.12189071303	-45.9687592211118
1550.12189854031	-45.3787074833657
1550.12189854031	-45.3787074833657
1550.12191419488	-46.2934196360133
1550.12191419488	-46.2934196360133
1550.12192202216	-47.4796234014367
1550.12193767673	-48.7306640136066
1550.12193767673	-48.7306640136066
1550.12193767673	-48.7306640136066
1550.1219533313	-47.010687545104
1550.1219533313	-47.010687545104
1550.12196898586	-47.131517591414
1550.12196898586	-47.131517591414
1550.12196898586	-47.131517591414
1550.12198464043	-47.6610984581807
1550.12198464043	-47.6610984581807
1550.122000295	-47.4352920293452
1550.122000295	-47.4352920293452
1550.122000295	-47.4352920293452
1550.12200812228	-47.2161370505977
1550.12202377685	-48.2548505914192
1550.12202377685	-48.2548505914192
1550.12203160414	-48.1858322861971
1550.12203943142	-48.4802005403897
1550.12203943142	-48.4802005403897
1550.12205508599	-49.8393275709629
1550.12205508599	-49.8393275709629
1550.12207856785	-47.5881234591207
1550.12207856785	-47.5881234591207
1550.12207856785	-47.5881234591207
1550.12207856785	-47.5881234591207
1550.12208639513	-46.360601256373
1550.1221020497	-48.2936568983074
1550.1221020497	-48.2936568983074
1550.12211770427	-47.8502757561971
1550.12211770427	-47.8502757561971
1550.12211770427	-47.8502757561971
1550.12212553156	-47.5906044066688
1550.12214118613	-47.0666473323592
1550.12214118613	-47.0666473323592
1550.12214118613	-47.0666473323592
1550.1221568407	-49.1325997669072
1550.1221568407	-49.1325997669072
1550.12216466798	-47.6468591017485
1550.12218814984	-47.2614216413268
1550.12218814984	-47.2614216413268
1550.12218814984	-47.2614216413268
1550.12218814984	-47.2614216413268
1550.12220380441	-49.6482262399459
1550.12220380441	-49.6482262399459
1550.1222116317	-47.2860657626323
1550.1222116317	-47.2860657626323
1550.12222728627	-46.5789909925982
1550.12222728627	-46.5789909925982
1550.12224294085	-45.6713620446604
1550.12224294085	-45.6713620446604
1550.12225076813	-44.6980971849089
1550.12225076813	-44.6980971849089
1550.12226642271	-45.5242722534902
1550.12226642271	-45.5242722534902
1550.12228990457	-45.9910786585476
1550.12228990457	-45.9910786585476
1550.12228990457	-45.9910786585476
1550.12228990457	-45.9910786585476
1550.12229773185	-46.9452051050227
1550.12230555914	-50.3563539924841
1550.12232121372	-47.7964192812879
1550.12232121372	-47.7964192812879
1550.12232121372	-47.7964192812879
1550.122329041	-47.536009640036
1550.12234469558	-46.2136143600029
1550.12234469558	-46.2136143600029
1550.12236035015	-47.6125305346482
1550.12236035015	-47.6125305346482
1550.12236035015	-47.6125305346482
1550.12236817744	-50.3628546533423
1550.12239165931	-49.3482565964975
1550.12239165931	-49.3482565964975
1550.12239165931	-49.3482565964975
1550.12239165931	-49.3482565964975
1550.12240731388	-48.5170530188015
1550.12240731388	-48.5170530188015
1550.12241514117	-46.7521699055269
1550.12243079575	-46.5063420343603
1550.12243079575	-46.5063420343603
1550.12243079575	-46.5063420343603
1550.12244645033	-45.2556864646787
1550.12244645033	-45.2556864646787
1550.12245427761	-45.028208149325
1550.12246993219	-45.3168848680579
1550.12246993219	-45.3168848680579
1550.12246993219	-45.3168848680579
1550.12247775948	-44.712584039709
1550.12250124135	-44.3371276324471
1550.12250124135	-44.3371276324471
1550.12250124135	-44.3371276324471
1550.12250124135	-44.3371276324471
1550.12251689593	-45.312892959233
1550.12251689593	-45.312892959233
1550.12252472322	-47.6733379184029
1550.12254037779	-50.2848590839269
1550.12254037779	-50.2848590839269
1550.12254037779	-50.2848590839269
1550.12255603237	-50.431076975336
1550.12255603237	-50.431076975336
1550.12256385966	-50.1897347196957
1550.12257168695	-48.5342548413315
1550.12257168695	-48.5342548413315
1550.12259516882	-47.0468794047722
1550.12259516882	-47.0468794047722
1550.12259516882	-47.0468794047722
1550.12260299611	-46.5771996597732
1550.12260299611	-46.5771996597732
1550.12261865069	-47.6154643161512
1550.12261865069	-47.6154643161512
1550.12263430528	-46.2023988947928
1550.12263430528	-46.2023988947928
1550.12264213257	-45.2678958240839
1550.12264213257	-45.2678958240839
1550.12265778715	-44.6471579316219
1550.12265778715	-44.6471579316219
1550.12267344173	-45.9011462885549
1550.12267344173	-45.9011462885549
1550.12267344173	-45.9011462885549
1550.12268126902	-44.7649334048398
1550.12270475089	-48.0834677753581
1550.12270475089	-48.0834677753581
1550.12270475089	-48.0834677753581
1550.12272040548	-45.9908677563651
1550.12272040548	-45.9908677563651
1550.12272040548	-45.9908677563651
1550.12272823277	-45.7012957410771
1550.12274388735	-48.4108212089811
1550.12274388735	-48.4108212089811
1550.12274388735	-48.4108212089811
1550.12275954194	-49.0671875546923
1550.12275954194	-49.0671875546923
1550.12276736923	-47.7712840373765
1550.12278302381	-48.1002118853392
1550.12278302381	-48.1002118853392
1550.12278302381	-48.1002118853392
1550.12280650569	-48.4575304462206
1550.12280650569	-48.4575304462206
1550.12280650569	-48.4575304462206
1550.12281433298	-46.3639463068665
1550.12282998756	-47.2951151713949
1550.12282998756	-47.2951151713949
1550.12282998756	-47.2951151713949
1550.12284564215	-47.6000882311017
1550.12284564215	-47.1878712772533
1550.12286129674	-42.3457414236393
1550.12286129674	-42.3457414236393
1550.12286129674	-42.3457414236393
1550.12287695132	-41.7311164117918
1550.12287695132	-41.7311164117918
1550.12288477861	-44.0040795516501
1550.12290826049	-43.5064631862194
1550.12290826049	-43.5064631862194
1550.12290826049	-43.5064631862194
1550.12290826049	-43.5064631862194
1550.12292391508	-44.2719218023353
1550.12292391508	-44.2719218023353
1550.12292391508	-44.2719218023353
1550.12293174237	-47.6044913829471
1550.12294739696	-48.7046589666569
1550.12294739696	-48.7046589666569
1550.12296305155	-51.0736321896544
1550.12296305155	-51.0736321896544
1550.12296305155	-51.0736321896544
1550.12297087884	-52.7588100846761
1550.12298653343	-50.9703479903225
1550.12298653343	-50.9703479903225
1550.12299436073	-53.4662950418899
1550.12299436073	-53.4662950418899
1550.12301784261	-52.435975508579
1550.12301784261	-52.435975508579
1550.12301784261	-52.435975508579
1550.1230334972	-51.0212388032567
1550.1230334972	-51.0212388032567
1550.1230334972	-51.0212388032567
1550.12304132449	-49.8498063478731
1550.12305697908	-48.4553971072703
1550.12305697908	-48.4553971072703
1550.12307263367	-45.7669662752977
1550.12307263367	-45.7669662752977
1550.12307263367	-45.7669662752977
1550.12308046097	-44.6504269314151
1550.12309611556	-43.7271632573013
1550.12309611556	-43.7271632573013
1550.12311959744	-42.7883655953846
1550.12311959744	-42.7883655953846
1550.12311959744	-42.7883655953846
1550.12311959744	-42.6722478957515
1550.12313525203	-41.957636152478
1550.12313525203	-41.957636152478
1550.12313525203	-41.957636152478
1550.12315090663	-45.3308542430101
1550.12315090663	-45.3308542430101
1550.12315873392	-45.6995260361903
1550.12317438851	-46.3881359163938
1550.12317438851	-46.3881359163938
1550.12317438851	-46.3881359163938
1550.12319004311	-46.3843670682164
1550.12319004311	-46.3843670682164
1550.1231978704	-47.0045121742693
1550.12322135229	-46.3796729588471
1550.12322135229	-46.3796729588471
1550.12322135229	-46.3796729588471
1550.12322135229	-46.3796729588471
1550.12323700688	-46.0499543834791
1550.12323700688	-46.0499543834791
1550.12324483418	-49.0421736687968
1550.12324483418	-49.0421736687968
1550.12326048877	-48.4003433309339
1550.12326048877	-48.4003433309339
1550.12327614337	-48.2454430563629
1550.12327614337	-48.2454430563629
1550.12328397066	-50.3738502366695
1550.12328397066	-50.3738502366695
1550.12329962526	-47.9459608241839
1550.12329962526	-47.9459608241839
1550.12332310715	-47.3516650548243
1550.12332310715	-47.3516650548243
1550.12332310715	-47.3516650548243
1550.12332310715	-47.3516650548243
1550.12333093445	-47.1371607854784
1550.12334658904	-49.3018340438392
1550.12334658904	-49.3018340438392
1550.12336224364	-49.8184573072507
1550.12336224364	-49.8184573072507
1550.12336224364	-49.8184573072507
1550.12337007094	-49.5041261671507
1550.12338572553	-47.8489016277939
1550.12338572553	-47.8489016277939
1550.12338572553	-47.8489016277939
1550.12339355283	-47.0760199587116
1550.12340138013	-49.9684911163736
1550.12342486203	-49.9956282078815
1550.12342486203	-49.9956282078815
1550.12342486203	-49.9956282078815
1550.12342486203	-49.9956282078815
1550.12344051662	-46.6296891577436
1550.12344051662	-46.6296891577436
1550.12344834392	-45.4213098142037
1550.12346399852	-46.652826952023
1550.12346399852	-46.652826952023
1550.12346399852	-46.652826952023
1550.12347965312	-44.9119702265151
1550.12347965312	-44.9119702265151
1550.12348748042	-43.8942730869921
1550.12350313502	-44.1141555016935
1550.12350313502	-44.1141555016935
1550.12350313502	-44.1141555016935
1550.12351096231	-44.5061106598952
1550.12353444421	-44.4929017019224
1550.12353444421	-44.4929017019224
1550.12353444421	-44.4929017019224
1550.12353444421	-44.4929017019224
1550.12355009881	-43.5020049550992
1550.12355009881	-43.5020049550992
1550.12355792611	-45.0233937210543
1550.12357358071	-46.4727655514307
1550.12357358071	-46.4727655514307
1550.12357358071	-46.4727655514307
1550.12358923531	-47.8548832691742
1550.12358923531	-47.8548832691742
1550.12359706261	-46.5297485803697
1550.12359706261	-46.5297485803697
1550.12361271721	-48.035591369639
1550.12361271721	-48.035591369639
1550.12363619912	-49.2598891647489
1550.12363619912	-49.2598891647489
1550.12363619912	-49.2598891647489
1550.12363619912	-49.2598891647489
1550.12364402642	-47.7704915775138
1550.12365968102	-44.1333375424389
1550.12365968102	-44.1333375424389
1550.12366750832	-42.7181481915204
1550.12366750832	-42.7181481915204
1550.12367533562	-44.2684784463844
1550.12369099022	-44.309048372076
1550.12369099022	-44.309048372076
1550.12370664482	-46.0319098288942
1550.12370664482	-46.0319098288942
1550.12370664482	-46.0319098288942
1550.12371447213	-45.927752867028
1550.12373795403	-47.4142924174581
1550.12373795403	-47.4142924174581
1550.12373795403	-47.4142924174581
1550.12373795403	-47.4142924174581
1550.12375360863	-50.0619001592974
1550.12375360863	-50.0619001592974
1550.12376143594	-52.5409103913262
1550.12377709054	-52.0212716319134
1550.12377709054	-52.0212716319134
1550.12377709054	-52.0212716319134
1550.12379274515	-49.5110952624699
1550.12379274515	-49.5110952624699
1550.12380057245	-48.127833489512
1550.12381622705	-48.2602095953378
1550.12381622705	-48.2602095953378
1550.12381622705	-48.2602095953378
1550.12383970896	-48.9444973748918
1550.12383970896	-48.9444973748918
1550.12383970896	-48.9444973748918
1550.12384753626	-46.4793005284658
1550.12384753626	-46.4793005284658
1550.12386319087	-47.1127444224492
1550.12386319087	-47.1127444224492
1550.12387884547	-50.1800796655395
1550.12387884547	-50.1800796655395
1550.12388667278	-50.6337616220614
1550.12388667278	-50.6337616220614
1550.12390232738	-49.3862991922125
1550.12390232738	-49.3862991922125
1550.12391798199	-48.4338936653606
1550.12391798199	-48.4338936653606
1550.12391798199	-48.4338936653606
1550.12392580929	-46.9502518420875
1550.12394929121	-47.637592750176
1550.12394929121	-47.637592750176
1550.12394929121	-47.637592750176
1550.12395711851	-50.4317631824479
1550.12395711851	-50.4317631824479
1550.12396494581	-53.5446017891968
1550.12398060042	-52.670361698575
1550.12398060042	-52.670361698575
1550.12399625503	-52.71902091501
1550.12399625503	-52.71902091501
1550.12399625503	-52.71902091501
1550.12400408233	-49.3634529096807
1550.12401973694	-50.1221228991221
1550.12401973694	-50.1221228991221
1550.12403539155	-51.4244517207035
1550.12403539155	-51.4244517207035
1550.12403539155	-51.4244517207035
1550.12405104616	-50.5253618789911
1550.12405104616	-50.5253618789911
1550.12406670077	-49.9719189285415
1550.12406670077	-49.9719189285415
1550.12406670077	-49.9719189285415
1550.12407452808	-47.7568702785667
1550.12409018269	-46.1048293495161
1550.12409018269	-46.1048293495161
1550.1241058373	-44.7482197292503
1550.1241058373	-44.7482197292503
1550.1241058373	-44.7482197292503
1550.1241136646	-46.423199453184
1550.12412931922	-47.1385282777116
1550.12412931922	-47.1385282777116
1550.12412931922	-47.1385282777116
1550.12415280113	-47.4154873111629
1550.12415280113	-47.4154873111629
1550.12415280113	-47.4154873111629
1550.12416062844	-46.8585709482847
1550.12417628305	-47.6943774732012
1550.12417628305	-47.6943774732012
1550.12417628305	-47.6943774732012
1550.12419193766	-46.1791547419714
1550.12419193766	-46.1791547419714
1550.12419976497	-48.4125970227327
1550.12419976497	-48.4125970227327
1550.12421541958	-49.6120377649361
1550.12421541958	-49.6120377649361
1550.12422324689	-49.1570922444094
1550.1242310742	-50.0553303229962
1550.12425455612	-51.8910495200921
1550.12425455612	-51.8910495200921
1550.12425455612	-51.8910495200921
1550.12425455612	-51.8910495200921
1550.12427021073	-50.1838418627306
1550.12427021073	-50.1838418627306
1550.12427803804	-48.8925082317333
1550.12427803804	-48.8925082317333
1550.12429369265	-46.7299504688431
1550.12429369265	-46.7299504688431
1550.12430934727	-45.7945756900522
1550.12430934727	-45.7945756900522
1550.12430934727	-45.7945756900522
1550.12431717457	-48.1080450553691
1550.12433282919	-48.0610867167957
1550.12433282919	-48.0610867167957
1550.1243484838	-47.1171139556015
1550.1243484838	-47.1171139556015
1550.1243484838	-47.1171139556015
1550.12436413842	-45.3202672430593
1550.12436413842	-45.3202672430593
1550.12437979304	-44.7168598194854
1550.12437979304	-44.7168598194854
1550.12437979304	-44.7168598194854
1550.12439544765	-44.7309548927596
1550.12439544765	-44.7309548927596
1550.12440327496	-44.951047169273
1550.12441892958	-44.9423812307685
1550.12441892958	-44.9423812307685
1550.12441892958	-44.9423812307685
1550.1244345842	-46.1915054855392
1550.1244345842	-46.1915054855392
1550.1244424115	-45.2714848914288
1550.12446589343	-48.0105680858838
1550.12446589343	-48.0105680858838
1550.12446589343	-48.0105680858838
1550.12446589343	-48.0105680858838
1550.12447372074	-49.4303478047875
1550.12448154805	-49.6408486697288
1550.12449720267	-51.1509069578006
1550.12449720267	-51.1509069578006
1550.12449720267	-51.1509069578006
1550.12451285729	-49.4097617364477
1550.12451285729	-49.4097617364477
1550.1245206846	-47.8449665349824
1550.1245206846	-47.8449665349824
1550.12453633922	-47.1943963754822
1550.12453633922	-47.1943963754822
1550.12455199384	-48.7710500643923
1550.12455199384	-48.7710500643923
1550.12456764846	-46.9665261009671
1550.12456764846	-46.9665261009671
1550.12456764846	-46.9665261009671
1550.12458330308	-49.1869888246816
1550.12458330308	-49.1869888246816
1550.12459113039	-48.090528676633
1550.12459113039	-48.090528676633
1550.12460678501	-49.9233981782262
1550.12460678501	-49.9233981782262
1550.12462243963	-50.6675620779352
1550.12462243963	-50.6675620779352
1550.12463026694	-48.4403225484347
1550.12463026694	-48.4403225484347
1550.12464592156	-48.704464337129
1550.12464592156	-48.704464337129
1550.12466940349	-50.0182362552465
1550.12466940349	-50.0182362552465
1550.12466940349	-50.0182362552465
1550.12466940349	-50.0182362552465
1550.12467723081	-52.9949467782564
1550.12469288543	-50.6343357107507
1550.12469288543	-50.6343357107507
1550.12470071274	-47.1461980508764
1550.12470071274	-47.1461980508764
1550.12470854005	-47.9960349460648
1550.12472419467	-49.2595197736062
1550.12472419467	-49.2595197736062
1550.1247398493	-49.6616618332634
1550.1247398493	-49.6616618332634
1550.1247398493	-49.6616618332634
1550.12474767661	-51.425158281289
1550.12476333123	-51.6773951137093
1550.12476333123	-51.6773951137093
1550.12478681317	-50.4238620085718
1550.12478681317	-50.4238620085718
1550.12478681317	-50.4238620085718
1550.12478681317	-50.4238620085718
1550.12479464048	-50.8645753882976
1550.12481029511	-49.9928886368212
1550.12481029511	-49.9928886368212
1550.12481029511	-49.9928886368212
1550.12482594973	-50.4990511117365
1550.12482594973	-50.4990511117365
1550.12483377704	-50.4859364874362
1550.12484943167	-50.4003080399762
1550.12484943167	-50.4003080399762
1550.12484943167	-50.4003080399762
1550.1248650863	-48.9957358045193
1550.1248650863	-48.9957358045193
1550.12488074092	-49.2270746149425
1550.12488074092	-49.2270746149425
1550.12488074092	-49.2270746149425
1550.12489639555	-48.8411646433758
1550.12489639555	-48.8411646433758
1550.12491205018	-48.2713883744763
1550.12491205018	-48.2713883744763
1550.12491205018	-48.2713883744763
1550.12491987749	-47.3692150002692
1550.1249277048	-47.3808091187529
1550.12494335943	-47.4977640408472
1550.12494335943	-47.4977640408472
1550.12495118675	-48.7431386881434
1550.12495118675	-48.7431386881434
1550.12496684137	-47.4649081608896
1550.12496684137	-47.4649081608896
1550.12499032332	-46.1079049938494
1550.12499032332	-46.1079049938494
1550.12499032332	-46.1079049938494
1550.12499032332	-46.1079049938494
1550.12499815063	-46.5629499534723
1550.12501380526	-46.3853268447138
1550.12501380526	-46.3853268447138
1550.12502945989	-46.3964338136489
1550.12502945989	-46.3964338136489
1550.12502945989	-46.3964338136489
1550.1250372872	-47.1351487474352
1550.12505294183	-47.1238830476514
1550.12505294183	-47.1238830476514
1550.12505294183	-47.1238830476514
1550.12506859646	-50.1335149477358
1550.12506859646	-50.1335149477358
1550.12508425109	-50.2990442453703
1550.12508425109	-50.2990442453703
1550.12509990572	-52.015816459789
1550.12509990572	-52.015816459789
1550.12509990572	-52.015816459789
1550.12510773304	-49.2964899943835
1550.12512338767	-48.7969619586952
1550.12512338767	-48.7969619586952
1550.12512338767	-48.7969619586952
1550.1251390423	-47.6176058184106
1550.1251390423	-47.6176058184106
1550.12514686962	-48.1157674721104
1550.12516252425	-48.5086980953214
1550.12516252425	-48.5086980953214
1550.12516252425	-48.5086980953214
1550.12517817888	-48.9918561777942
1550.12517817888	-48.9918561777942
1550.12519383352	-51.2814859184247
1550.12519383352	-51.2814859184247
1550.12519383352	-51.2814859184247
1550.12520948815	-50.031209029889
1550.12520948815	-50.031209029889
1550.12521731547	-47.4368210688942
1550.12522514278	-48.1403876833947
1550.12524079742	-45.809562323123
1550.12524079742	-45.809562323123
1550.12524079742	-45.809562323123
1550.12525645205	-46.8629087154062
1550.12525645205	-46.8629087154062
1550.12526427937	-45.1894823820325
1550.125279934	-45.6895933885302
1550.125279934	-45.6895933885302
1550.125279934	-45.6895933885302
1550.12530341595	-45.2341097379667
1550.12530341595	-45.2341097379667
1550.12530341595	-45.2341097379667
1550.12530341595	-45.2341097379667
1550.12531124327	-47.5752508431083
1550.12532689791	-48.1769158119349
1550.12532689791	-48.1769158119349
1550.12534255254	-48.271227345526
1550.12534255254	-48.271227345526
1550.12534255254	-48.271227345526
1550.12535037986	-47.5918138778881
1550.1253660345	-48.9228445662195
1550.1253660345	-48.9228445662195
1550.12538168913	-47.1654901527353
1550.12538168913	-47.1654901527353
1550.12538168913	-47.1654901527353
1550.12539734377	-46.8898588596615
1550.12539734377	-46.8898588596615
1550.12541299841	-48.2027138328863
1550.12541299841	-48.2027138328863
1550.12541299841	-48.2027138328863
1550.12542865304	-45.8832995882894
1550.12542865304	-45.8832995882894
1550.12543648036	-46.6942768494442
1550.125452135	-49.4846486933647
1550.125452135	-49.4846486933647
1550.125452135	-49.4846486933647
1550.12546778964	-50.3897664046973
1550.12546778964	-50.3897664046973
1550.12547561696	-48.0546862156649
1550.1254912716	-46.8394377106159
1550.1254912716	-46.8394377106159
1550.1254912716	-46.8394377106159
1550.12551475356	-46.724028012295
1550.12551475356	-46.724028012295
1550.12551475356	-46.724028012295
1550.12551475356	-46.724028012295
1550.12552258087	-46.9641560707157
1550.12553823551	-47.4168738521496
1550.12553823551	-47.4168738521496
1550.12555389015	-50.2276027415497
1550.12555389015	-50.2276027415497
1550.12555389015	-50.3328574305821
1550.12556954479	-49.5292818823083
1550.12556954479	-49.5292818823083
1550.12558519944	-49.3930970637738
1550.12558519944	-49.3930970637738
1550.12558519944	-49.3930970637738
1550.12559302676	-48.6705476818481
1550.12561650872	-52.1449407009245
1550.12561650872	-52.1449407009245
1550.12561650872	-52.1449407009245
1550.12562433604	-51.8921839870951
1550.12562433604	-51.8921839870951
1550.12563999068	-53.6311714409136
1550.12563999068	-53.6311714409136
1550.12565564532	-54.1173548533474
1550.12565564532	-54.1173548533474
1550.12565564532	-54.1173548533474
1550.12566347264	-51.9891237108018
1550.12567912729	-52.8930767600838
1550.12567912729	-52.8930767600838
1550.12569478193	-52.9906768019239
1550.12569478193	-52.9906768019239
1550.12569478193	-52.9906768019239
1550.12571043657	-53.4147502326819
1550.12571043657	-53.4147502326819
1550.12572609121	-52.5140744742453
1550.12572609121	-52.5140744742453
1550.12572609121	-52.5140744742453
1550.12574174586	-49.4000645294915
1550.12574174586	-49.4000645294915
1550.12574957318	-47.4876705988775
1550.12576522782	-46.5321979654645
1550.12576522782	-46.5321979654645
1550.12576522782	-46.5321979654645
1550.12578088247	-47.1695969130708
1550.12578088247	-47.2625672097259
1550.12579653711	-44.9699392179837
1550.12579653711	-44.9699392179837
1550.12582001908	-45.5295246068987
1550.12582001908	-45.5295246068987
1550.12582001908	-45.5295246068987
1550.12582001908	-45.5295246068987
1550.1258278464	-44.4923851488531
1550.12584350105	-44.7248785983818
1550.12584350105	-44.7248785983818
1550.12584350105	-44.7248785983818
1550.1258591557	-43.7867272317351
1550.1258591557	-43.7867272317351
1550.12586698302	-42.4624658813798
1550.12588263767	-42.5634116465775
1550.12588263767	-42.5634116465775
1550.12588263767	-42.5634116465775
1550.12589829231	-46.5489363422429
1550.12589829231	-46.5489363422429
1550.12590611964	-46.234479501917
1550.12590611964	-46.234479501917
1550.12592177428	-47.904614420964
1550.12592177428	-47.904614420964
1550.12593742893	-46.2456897031669
1550.12593742893	-46.2456897031669
1550.12594525626	-46.9855421248939
1550.12594525626	-46.9855421248939
1550.1259609109	-46.9480225118183
1550.1259609109	-46.9480225118183
1550.12597656555	-46.8970740025926
1550.12597656555	-46.8970740025926
1550.12597656555	-46.8970740025926
1550.12598439288	-47.8794999778022
1550.12600004753	-48.0585341748517
1550.12600004753	-48.0585341748517
1550.1260235295	-48.7437154038778
1550.1260235295	-48.7437154038778
1550.1260235295	-48.7437154038778
1550.1260235295	-48.7437154038778
1550.12603135682	-48.2798671377164
1550.12604701147	-49.1627530247042
1550.12604701147	-49.1627530247042
1550.12604701147	-49.1627530247042
1550.1260548388	-53.721039623269
1550.12606266612	-53.5160961090151
1550.12607832078	-51.4356003646392
1550.12607832078	-51.4356003646392
1550.12609397543	-50.7592411827277
1550.12609397543	-50.7592411827277
1550.12609397543	-50.7592411827277
1550.12610180275	-49.9363223041532
1550.12612528473	-49.5292280114906
1550.12612528473	-49.5292280114906
1550.12612528473	-49.5292280114906
1550.12612528473	-49.5292280114906
1550.12614093938	-47.1995361356866
1550.12614093938	-47.1995361356866
1550.12614876671	-46.7907051042277
1550.12616442136	-46.8885979427967
1550.12616442136	-46.8885979427967
1550.12616442136	-46.8885979427967
1550.12617224868	-47.8841929726832
1550.12618007601	-47.832067060763
1550.12619573066	-50.3977511776668
1550.12619573066	-50.3977511776668
1550.12619573066	-50.3977511776668
1550.12620355799	-50.3856308052727
1550.12622703997	-51.7217010072958
1550.12622703997	-51.7217010072958
1550.12622703997	-51.7217010072958
1550.12622703997	-51.7217010072958
1550.12624269462	-50.8059882777331
1550.12624269462	-50.8059882777331
1550.12625052195	-47.7635453057211
1550.12626617661	-47.0856212168745
1550.12626617661	-47.0856212168745
1550.12626617661	-47.0856212168745
1550.12628183126	-47.0597235363261
1550.12628183126	-47.0597235363261
1550.12628965859	-47.9307347997231
1550.12630531324	-47.9727463921813
1550.12630531324	-47.9727463921813
1550.12630531324	-47.9727463921813
1550.12631314057	-49.5168557944696
1550.1263209679	-48.8489899668567
1550.12634444988	-48.5767207431052
1550.12634444988	-48.5767207431052
1550.12634444988	-48.5767207431052
1550.12634444988	-48.5767207431052
1550.12636010454	-49.7611974441859
1550.12636010454	-49.7611974441859
1550.12636793187	-49.9462616073959
1550.12636793187	-49.9462616073959
1550.12638358652	-52.1567485150907
1550.12638358652	-52.1567485150907
1550.12639924118	-51.5368754029849
1550.12639924118	-51.5368754029849
1550.12640706851	-51.1960763181738
1550.12640706851	-51.1960763181738
1550.12642272317	-53.1201287706975
1550.12642272317	-53.1201287706975
1550.12643837782	-54.2197539219686
1550.12643837782	-54.2197539219686
1550.12643837782	-54.2197539219686
1550.12644620515	-52.1819921044227
1550.12646185981	-50.6174086927375
1550.12646185981	-50.6174086927375
1550.12647751447	-49.2710917318436
1550.12647751447	-49.2710917318436
1550.12647751447	-49.2710917318436
1550.1264853418	-49.2654601539771
1550.12650099646	-47.4944640947225
1550.12650099646	-47.4944640947225
1550.12651665112	-47.1176020811374
1550.12651665112	-47.1176020811374
1550.12651665112	-47.1176020811374
1550.12652447845	-46.6012404179731
1550.12654796044	-46.1369515160891
1550.12654796044	-46.1369515160891
1550.12654796044	-46.1369515160891
1550.12654796044	-46.1369515160891
1550.1265636151	-46.1581711387901
1550.1265636151	-46.1581711387901
1550.12657144243	-48.1066012157675
1550.12657926976	-46.6860409037984
1550.12657926976	-46.6860409037984
1550.12659492442	-47.0411667734838
1550.12659492442	-47.0411667734838
1550.12660275175	-47.3443341690478
1550.12661840641	-48.0199257283619
1550.12661840641	-48.0199257283619
1550.12661840641	-48.0199257283619
1550.12663406107	-45.8488986051864
1550.12663406107	-45.8488986051864
1550.12664971574	-45.1724702787054
1550.12664971574	-45.1724702787054
1550.12664971574	-45.1724702787054
1550.1266653704	-47.7270109256808
1550.1266653704	-47.7270109256808
1550.12667319773	-48.3257774877405
1550.12668885239	-48.8735488264914
1550.12668885239	-48.8735488264914
1550.12668885239	-48.8735488264914
1550.12669667972	-47.2605790592204
1550.12670450706	-48.1200747468026
1550.12672016172	-48.1708621470797
1550.12672016172	-48.1708621470797
1550.12672016172	-48.1708621470797
1550.12673581638	-48.3458920891953
1550.12673581638	-48.3458920891953
1550.12675147105	-46.6473503414906
1550.12675147105	-46.6473503414906
1550.12676712571	-48.1159015938646
1550.12676712571	-48.1159015938646
1550.12676712571	-48.1159015938646
1550.12678278038	-47.9485332469584
1550.12678278038	-47.9485332469584
1550.12679060771	-46.8488536467667
1550.12680626237	-47.0633770894909
1550.12680626237	-47.0633770894909
1550.12680626237	-47.0633770894909
1550.12682191704	-48.531690247673
1550.12682191704	-48.531690247673
1550.12682974437	-49.3751437291131
1550.12682974437	-49.3751437291131
1550.12683757171	-49.9989219248439
1550.1268610537	-46.5434757642608
1550.1268610537	-46.5434757642608
1550.1268610537	-46.5434757642608
1550.12686888104	-45.2456530998937
1550.12686888104	-45.2456530998937
1550.1268845357	-47.4819838364047
1550.1268845357	-47.4819838364047
1550.12690019037	-47.5839035274821
1550.12690019037	-47.5839035274821
1550.12690019037	-47.5839035274821
1550.12690801771	-48.7694684024146
1550.12692367237	-48.1886570281328
1550.12692367237	-48.1886570281328
1550.12693932704	-47.2213167854237
1550.12693932704	-47.2213167854237
1550.12693932704	-47.2213167854237
1550.12695498171	-46.3787446283277
1550.12695498171	-46.3787446283277
1550.12696280904	-45.347460195712
1550.12697846371	-44.8066262844588
1550.12697846371	-44.8066262844588
1550.12697846371	-44.8066262844588
1550.12698629105	-45.8882100628129
1550.12700194572	-46.2542671048884
1550.12700194572	-46.2542671048884
1550.12701760039	-49.0313319605824
1550.12701760039	-49.0313319605824
1550.12701760039	-49.0313319605824
1550.12702542772	-48.3351285160543
1550.12704108239	-49.5227428802612
1550.12704108239	-49.5227428802612
1550.12704108239	-49.5227428802612
1550.1270645644	-47.4767392827883
1550.1270645644	-47.4767392827883
1550.1270645644	-47.4767392827883
1550.12707239173	-49.7802726515592
1550.1270880464	-46.4116311050244
1550.1270880464	-46.4116311050244
1550.1270880464	-46.4116311050244
1550.12709587374	-46.6637738193895
1550.12710370107	-47.4335110903528
1550.12711935574	-47.691172186302
1550.12711935574	-47.691172186302
1550.12711935574	-47.691172186302
1550.12713501042	-46.0663845887704
1550.12713501042	-46.0663845887704
1550.12714283775	-45.042447916658
1550.12716631976	-45.6010534647632
1550.12716631976	-45.6010534647632
1550.12716631976	-45.6010534647632
1550.12716631976	-45.6010534647632
1550.1271741471	-45.3474518064883
1550.12718980177	-47.110917092366
1550.12718980177	-47.110917092366
1550.12718980177	-47.110917092366
1550.12720545644	-46.8014328635918
1550.12720545644	-46.8014328635918
1550.12721328378	-46.6413618505205
1550.12722111112	-44.132448763793
1550.12722111112	-44.132448763793
1550.12723676579	-43.8375431664792
1550.12723676579	-43.8375431664792
1550.12724459313	-43.9068008535664
1550.12726807514	-43.3716454178658
1550.12726807514	-43.3716454178658
1550.12726807514	-43.3716454178658
1550.12726807514	-43.3716454178658
1550.12728372982	-45.6086604902094
1550.12728372982	-45.6086604902094
1550.12729155715	-44.5959309937738
1550.12729155715	-44.5959309937738
1550.12730721183	-44.725856951327
1550.12730721183	-44.725856951327
1550.1273228665	-45.034677501586
1550.1273228665	-45.034677501586
1550.12733069384	-45.9063869274799
1550.12733069384	-45.9063869274799
1550.12734634852	-46.5371087135983
1550.12734634852	-46.5371087135983
1550.12735417586	-48.1017883090818
1550.12736983053	-49.7419049061895
1550.12736983053	-49.7419049061895
1550.12736983053	-49.7419049061895
1550.12738548521	-47.06218245948
1550.12738548521	-47.06218245948
1550.12740113989	-46.3942684842745
1550.12740113989	-46.3942684842745
1550.12740113989	-46.3942684842745
1550.12740896723	-45.523515229117
1550.1274246219	-45.266384210638
1550.1274246219	-45.266384210638
1550.12744027658	-47.0478692699112
1550.12744027658	-47.0478692699112
1550.12744027658	-47.0478692699112
1550.12744810392	-47.8893331917192
1550.1274637586	-47.2505642720495
1550.1274637586	-47.2505642720495
1550.12748724062	-46.1382655780308
1550.12748724062	-46.1382655780308
1550.12748724062	-46.1382655780308
1550.12748724062	-44.970665188565
1550.1275028953	-43.7027974454403
1550.1275028953	-43.7027974454403
1550.1275028953	-43.7027974454403
1550.12751854998	-46.3548811595354
1550.12751854998	-46.3548811595354
1550.12752637732	-47.4260613850198
1550.127542032	-46.0363690680599
1550.127542032	-46.0363690680599
1550.127542032	-46.0363690680599
1550.12755768668	-44.7850521735822
1550.12755768668	-44.7850521735822
1550.12756551402	-47.8912611889081
1550.12758899604	-47.4212341872218
1550.12758899604	-47.4212341872218
1550.12758899604	-47.4212341872218
1550.12758899604	-47.4212341872218
1550.12760465072	-47.2776884844306
1550.12760465072	-47.2776884844306
1550.12761247806	-47.5816586165998
1550.12761247806	-47.5816586165998
1550.1276203054	-46.1207014772041
1550.12763596008	-46.9420652484076
1550.12763596008	-46.9420652484076
1550.12764378742	-48.9594852312354
1550.12764378742	-48.9594852312354
1550.12765944211	-46.0479280253546
1550.12765944211	-46.0479280253546
1550.12768292413	-47.0083337606901
1550.12768292413	-47.0083337606901
1550.12768292413	-47.0083337606901
1550.12768292413	-47.0083337606901
1550.12769075147	-49.2267347799709
1550.12770640616	-50.2302529233624
1550.12770640616	-50.2302529233624
1550.1277142335	-51.1772845883277
1550.1277142335	-51.1772845883277
1550.12772988818	-50.2950524407476
1550.12772988818	-50.2950524407476
1550.12774554287	-50.4308732716547
1550.12774554287	-50.5425485678202
1550.12776119755	-48.7666558659998
1550.12776119755	-48.7666558659998
1550.12776119755	-48.7666558659998
1550.12777685224	-49.8130227814157
1550.12777685224	-49.8130227814157
1550.12779250692	-48.9969558946099
1550.12779250692	-48.9969558946099
1550.12779250692	-48.9969558946099
1550.12780816161	-48.4203403352724
1550.12780816161	-48.4203403352724
1550.12782381629	-49.6619779027558
1550.12782381629	-49.6619779027558
1550.12782381629	-49.6619779027558
1550.12783164364	-48.4341610930995
1550.12784729832	-47.7559216463917
1550.12784729832	-47.7559216463917
1550.12786295301	-50.2210905426012
1550.12786295301	-50.2210905426012
1550.12786295301	-50.2210905426012
1550.12787078035	-48.6190251114023
1550.12787860769	-47.9908251446077
1550.12790208973	-46.705375444088
1550.12790208973	-46.705375444088
1550.12790208973	-46.705375444088
1550.12790208973	-46.705375444088
1550.12790991707	-46.2565819204697
1550.12792557176	-46.9225264395579
1550.12792557176	-46.9225264395579
1550.12794122645	-46.7633059028029
1550.12794122645	-46.7633059028029
1550.12794122645	-46.7633059028029
1550.12794905379	-48.19945876869
1550.12796470848	-49.5080596758875
1550.12796470848	-49.5080596758875
1550.12796470848	-49.5080596758875
1550.12798036317	-51.4106394615588
1550.12798036317	-51.4106394615588
1550.12799601786	-52.0586913944979
1550.12799601786	-52.0586913944979
1550.12801167255	-48.3209613885159
1550.12801167255	-48.3209613885159
1550.12801167255	-48.3209613885159
