# Supplementary material for: Optical vector analysis with attometer resolution, 90-dB dynamic range and THz bandwidth
Source: Nat Commun. 2019 Nov 13;10:5135. doi: 10.1038/s41467-019-13129-x (PMC6853945; doi:10.1038/s41467-019-13129-x)
Supplement: Supplementary file 2 — Source Data [file 41467_2019_13129_MOESM2_ESM.zip › Source Data/Fig.5a-OVA.csv]

9.9985e+09	-7.6244	62.419
9.9985e+09	-8.1988	66.763
9.9985e+09	-7.9776	64.939
9.9985e+09	-8.1972	65.923
9.9985e+09	-8.0096	65.225
9.9985e+09	-8.099	65.501
9.9985e+09	-8.0323	65.205
9.9985e+09	-8.037	65.282
9.9985e+09	-8.0326	65.024
9.9985e+09	-8.0639	65.112
9.9985e+09	-8.053	65.078
9.9985e+09	-8.0647	64.893
9.9985e+09	-8.0582	65.255
9.9985e+09	-8.0697	64.939
9.9985e+09	-7.9703	65.177
9.9985e+09	-8.1537	65.192
9.9985e+09	-8.0888	65.249
9.9985e+09	-8.0418	65.2
9.9985e+09	-8.0602	65.345
9.9985e+09	-8.0629	65.482
9.9985e+09	-8.0961	65.369
9.9985e+09	-8.0847	65.303
9.9985e+09	-8.0372	65.335
9.9985e+09	-8.0572	65.288
9.9985e+09	-8.0279	65.289
9.9985e+09	-8.0288	65.049
9.9985e+09	-8.0823	64.915
9.9985e+09	-7.9823	65.069
9.9985e+09	-8.143	65.155
9.9985e+09	-8.0925	65.093
9.9985e+09	-8.0435	65.075
9.9985e+09	-8.0131	64.939
9.9985e+09	-8.0294	64.759
9.9985e+09	-8.0794	64.944
9.9985e+09	-8.018	64.725
9.9985e+09	-8.0562	64.71
9.9985e+09	-8.0809	64.606
9.9985e+09	-8.05	64.607
9.9985e+09	-8.01	64.292
9.9985e+09	-7.9996	64.239
9.9985e+09	-7.9646	64.039
9.9985e+09	-7.9843	63.805
9.9985e+09	-7.9714	63.575
9.9985e+09	-7.9827	63.481
9.9985e+09	-7.98	63.712
9.9985e+09	-7.9923	63.774
9.9985e+09	-7.99	63.764
9.9985e+09	-7.9806	63.758
9.9985e+09	-8.0248	63.706
9.9985e+09	-7.9447	63.621
9.9985e+09	-8.0033	63.362
9.9985e+09	-7.931	63.439
9.9985e+09	-7.9397	63.345
9.9985e+09	-7.9734	63.206
9.9985e+09	-7.8956	63.111
9.9985e+09	-7.9256	63.067
9.9985e+09	-7.9413	63.064
9.9985e+09	-7.9776	63.105
9.9985e+09	-7.8903	63.12
9.9985e+09	-7.9533	63.039
9.9985e+09	-7.9158	62.895
9.9985e+09	-7.9125	62.772
9.9985e+09	-7.9642	62.578
9.9985e+09	-7.9371	62.314
9.9985e+09	-7.8579	62.015
9.9985e+09	-7.8764	61.958
9.9985e+09	-7.8499	61.652
9.9985e+09	-7.8002	61.7
9.9985e+09	-7.8314	61.532
9.9985e+09	-7.8064	61.38
9.9985e+09	-7.8657	61.519
9.9985e+09	-7.854	61.343
9.9985e+09	-7.8052	61.188
9.9985e+09	-7.8073	61.08
9.9985e+09	-7.774	60.791
9.9985e+09	-7.7232	60.623
9.9985e+09	-7.7456	60.542
9.9985e+09	-7.7584	60.531
9.9985e+09	-7.7768	60.405
9.9985e+09	-7.7454	60.538
9.9985e+09	-7.7278	60.637
9.9985e+09	-7.7683	60.807
9.9985e+09	-7.7915	60.959
9.9985e+09	-7.7839	60.852
9.9985e+09	-7.8464	60.828
9.9985e+09	-7.8194	60.872
9.9985e+09	-7.8533	61.034
9.9985e+09	-7.8116	60.872
9.9985e+09	-7.802	60.701
9.9985e+09	-7.8291	60.798
9.9985e+09	-7.8201	60.734
9.9985e+09	-7.7845	60.682
9.9985e+09	-7.8167	60.666
9.9985e+09	-7.7653	60.554
9.9985e+09	-7.779	60.442
9.9985e+09	-7.8165	60.467
9.9985e+09	-7.7909	60.276
9.9985e+09	-7.7768	60.214
9.9985e+09	-7.766	60.148
9.9985e+09	-7.8067	60.153
9.9985e+09	-7.8028	59.986
9.9985e+09	-7.7885	60.023
9.9985e+09	-7.7883	60.034
9.9985e+09	-7.7909	59.837
9.9985e+09	-7.7968	59.796
9.9985e+09	-7.7866	59.82
9.9985e+09	-7.7692	59.703
9.9985e+09	-7.7242	59.675
9.9985e+09	-7.7292	59.598
9.9985e+09	-7.7562	59.501
9.9985e+09	-7.7457	59.317
9.9985e+09	-7.7398	59.139
9.9985e+09	-7.7084	59.205
9.9985e+09	-7.6723	58.832
9.9985e+09	-7.6726	58.513
9.9985e+09	-7.6343	58.199
9.9985e+09	-7.6371	58.19
9.9985e+09	-7.6038	57.919
9.9985e+09	-7.5435	57.697
9.9985e+09	-7.5581	57.611
9.9985e+09	-7.5243	57.482
9.9985e+09	-7.5557	57.36
9.9985e+09	-7.5563	57.327
9.9985e+09	-7.5721	57.398
9.9985e+09	-7.5664	57.292
9.9985e+09	-7.5729	57.176
9.9985e+09	-7.5391	57.174
9.9985e+09	-7.5485	57.179
9.9985e+09	-7.5544	57.207
9.9985e+09	-7.5736	57.213
9.9985e+09	-7.632	57.379
9.9985e+09	-7.5737	57.427
9.9985e+09	-7.6124	57.561
9.9985e+09	-7.6879	57.587
9.9985e+09	-7.6706	57.65
9.9985e+09	-7.6108	57.602
9.9985e+09	-7.5765	57.382
9.9985e+09	-7.6471	57.145
9.9985e+09	-7.6267	57.005
9.9985e+09	-7.5244	56.794
9.9985e+09	-7.5801	56.728
9.9985e+09	-7.5582	56.633
9.9985e+09	-7.5399	56.192
9.9985e+09	-7.5435	56.208
9.9985e+09	-7.5186	56.254
9.9985e+09	-7.5165	56.089
9.9985e+09	-7.5113	56.147
9.9985e+09	-7.5791	56.332
9.9985e+09	-7.5824	56.327
9.9985e+09	-7.5467	56.24
9.9986e+09	-7.5793	56.336
9.9986e+09	-7.5888	56.327
9.9986e+09	-7.5817	56.212
9.9986e+09	-7.5817	56.16
9.9986e+09	-7.6161	56.222
9.9986e+09	-7.6662	56.216
9.9986e+09	-7.5269	56.093
9.9986e+09	-7.5543	56.149
9.9986e+09	-7.6132	56.017
9.9986e+09	-7.5756	56.043
9.9986e+09	-7.5601	56.036
9.9986e+09	-7.6188	55.987
9.9986e+09	-7.6113	55.835
9.9986e+09	-7.6267	55.719
9.9986e+09	-7.5705	55.589
9.9986e+09	-7.5756	55.382
9.9986e+09	-7.5759	55.409
9.9986e+09	-7.5371	55.361
9.9986e+09	-7.5302	55.214
9.9986e+09	-7.5433	55.128
9.9986e+09	-7.5241	55.053
9.9986e+09	-7.5234	54.924
9.9986e+09	-7.5481	55.012
9.9986e+09	-7.5741	54.957
9.9986e+09	-7.4885	54.998
9.9986e+09	-7.4963	54.948
9.9986e+09	-7.5583	54.809
9.9986e+09	-7.4764	54.599
9.9986e+09	-7.5128	54.487
9.9986e+09	-7.5075	54.529
9.9986e+09	-7.5296	54.544
9.9986e+09	-7.534	54.482
9.9986e+09	-7.5036	54.377
9.9986e+09	-7.4946	54.32
9.9986e+09	-7.5084	54.202
9.9986e+09	-7.5308	54.203
9.9986e+09	-7.457	53.988
9.9986e+09	-7.5229	54.015
9.9986e+09	-7.4366	53.785
9.9986e+09	-7.4227	53.48
9.9986e+09	-7.4429	53.334
9.9986e+09	-7.4186	53.327
9.9986e+09	-7.4624	53.237
9.9986e+09	-7.4191	53.204
9.9986e+09	-7.4909	53.167
9.9986e+09	-7.4557	53.123
9.9986e+09	-7.4411	53.209
9.9986e+09	-7.4593	53.206
9.9986e+09	-7.5427	53.191
9.9986e+09	-7.4795	53.151
9.9986e+09	-7.483	53.12
9.9986e+09	-7.4895	53.144
9.9986e+09	-7.4745	52.982
9.9986e+09	-7.4965	52.888
9.9986e+09	-7.4566	52.828
9.9986e+09	-7.451	52.672
9.9986e+09	-7.4576	52.828
9.9986e+09	-7.455	52.608
9.9986e+09	-7.411	52.451
9.9986e+09	-7.4686	52.396
9.9986e+09	-7.5017	52.358
9.9986e+09	-7.3976	52.165
9.9986e+09	-7.3641	51.958
9.9986e+09	-7.3809	51.8
9.9986e+09	-7.4021	51.492
9.9986e+09	-7.3306	51.285
9.9986e+09	-7.3286	51.137
9.9986e+09	-7.3053	50.936
9.9986e+09	-7.2728	50.727
9.9986e+09	-7.2429	50.614
9.9986e+09	-7.2241	50.566
9.9986e+09	-7.2614	50.457
9.9986e+09	-7.2542	50.385
9.9986e+09	-7.2554	50.312
9.9986e+09	-7.2643	50.355
9.9986e+09	-7.2502	50.115
9.9986e+09	-7.2499	50.113
9.9986e+09	-7.288	50.017
9.9986e+09	-7.2769	49.909
9.9986e+09	-7.1889	49.877
9.9986e+09	-7.2883	49.793
9.9986e+09	-7.2264	49.789
9.9986e+09	-7.2166	49.66
9.9986e+09	-7.2632	49.598
9.9986e+09	-7.2899	49.598
9.9986e+09	-7.2756	49.671
9.9986e+09	-7.3236	49.838
9.9986e+09	-7.2413	49.652
9.9986e+09	-7.2623	49.531
9.9986e+09	-7.3104	49.544
9.9986e+09	-7.2437	49.387
9.9986e+09	-7.2333	49.503
9.9986e+09	-7.2271	49.308
9.9986e+09	-7.2497	49.45
9.9986e+09	-7.3325	49.676
9.9986e+09	-7.3132	49.686
9.9986e+09	-7.4077	49.697
9.9986e+09	-7.3132	49.683
9.9986e+09	-7.3827	49.615
9.9986e+09	-7.3398	49.523
9.9986e+09	-7.3512	49.516
9.9986e+09	-7.3752	49.49
9.9986e+09	-7.3982	49.447
9.9986e+09	-7.3361	49.358
9.9986e+09	-7.3548	49.351
9.9986e+09	-7.3381	49.005
9.9986e+09	-7.277	48.912
9.9986e+09	-7.2781	48.84
9.9986e+09	-7.2472	48.652
9.9986e+09	-7.2279	48.594
9.9986e+09	-7.2694	48.391
9.9986e+09	-7.2635	48.229
9.9986e+09	-7.2862	48.21
9.9986e+09	-7.2736	48.415
9.9986e+09	-7.2689	48.203
9.9986e+09	-7.3474	48.375
9.9986e+09	-7.3635	48.328
9.9986e+09	-7.2546	48.315
9.9986e+09	-7.3217	48.208
9.9986e+09	-7.2567	48.039
9.9986e+09	-7.3266	47.934
9.9986e+09	-7.3224	47.774
9.9986e+09	-7.2975	47.898
9.9986e+09	-7.3108	47.643
9.9986e+09	-7.2642	47.603
9.9986e+09	-7.2588	47.578
9.9986e+09	-7.2142	47.377
9.9986e+09	-7.162	47.256
9.9986e+09	-7.2135	46.943
9.9986e+09	-7.2026	46.892
9.9986e+09	-7.2105	46.804
9.9986e+09	-7.1955	46.662
9.9986e+09	-7.2029	46.761
9.9986e+09	-7.1556	46.6
9.9986e+09	-7.1865	46.613
9.9986e+09	-7.1646	46.434
9.9986e+09	-7.2036	46.539
9.9986e+09	-7.1922	46.629
9.9986e+09	-7.2281	46.757
9.9986e+09	-7.2327	46.655
9.9986e+09	-7.2413	46.692
9.9986e+09	-7.2845	46.655
9.9986e+09	-7.2722	46.559
9.9986e+09	-7.2863	46.602
9.9986e+09	-7.2879	46.481
9.9986e+09	-7.2908	46.487
9.9986e+09	-7.2812	46.401
9.9986e+09	-7.25	46.309
9.9986e+09	-7.2587	46.244
9.9986e+09	-7.2881	45.935
9.9986e+09	-7.2511	45.804
9.9986e+09	-7.1789	45.529
9.9986e+09	-7.1338	45.317
9.9986e+09	-7.1663	45.161
9.9986e+09	-7.1578	44.929
9.9986e+09	-7.1304	44.823
9.9986e+09	-7.0704	44.768
9.9986e+09	-7.1321	44.575
9.9986e+09	-7.0747	44.453
9.9986e+09	-7.0712	44.489
9.9986e+09	-7.0706	44.325
9.9986e+09	-7.0772	44.305
9.9986e+09	-7.0746	44.205
9.9986e+09	-7.054	44.302
9.9986e+09	-7.1276	44.313
9.9986e+09	-7.0981	44.173
9.9986e+09	-7.0981	44.423
9.9986e+09	-7.1341	44.391
9.9986e+09	-7.0825	44.237
9.9986e+09	-7.2534	44.417
9.9986e+09	-7.1894	44.428
9.9986e+09	-7.1704	44.322
9.9986e+09	-7.12	44.184
9.9986e+09	-7.136	43.983
9.9986e+09	-7.1744	44.03
9.9986e+09	-7.1725	43.85
9.9986e+09	-7.2175	44.003
9.9986e+09	-7.1414	43.971
9.9986e+09	-7.2001	43.883
9.9986e+09	-7.1608	43.88
9.9986e+09	-7.2436	43.748
9.9986e+09	-7.205	43.857
9.9986e+09	-7.17	43.501
9.9986e+09	-7.1739	43.611
9.9986e+09	-7.1798	43.459
9.9986e+09	-7.1416	43.07
9.9986e+09	-7.1338	43.048
9.9986e+09	-7.1711	42.892
9.9986e+09	-7.1039	42.735
9.9986e+09	-7.1551	42.778
9.9986e+09	-7.1352	42.651
9.9986e+09	-7.0735	42.527
9.9986e+09	-7.0714	42.539
9.9986e+09	-7.1043	42.602
9.9986e+09	-7.1496	42.533
9.9986e+09	-7.1984	42.712
9.9986e+09	-7.1138	42.725
9.9986e+09	-7.1576	42.626
9.9986e+09	-7.1341	42.641
9.9986e+09	-7.1867	42.622
9.9986e+09	-7.137	42.64
9.9986e+09	-7.1641	42.615
9.9986e+09	-7.2237	42.554
9.9986e+09	-7.1821	42.332
9.9986e+09	-7.1581	42.29
9.9986e+09	-7.2175	42.155
9.9986e+09	-7.1575	42.18
9.9986e+09	-7.2118	42.118
9.9986e+09	-7.1577	42.157
9.9986e+09	-7.1702	41.98
9.9986e+09	-7.2214	41.904
9.9986e+09	-7.1715	41.883
9.9986e+09	-7.1968	41.6
9.9986e+09	-7.1401	41.584
9.9986e+09	-7.1639	41.496
9.9986e+09	-7.1341	41.405
9.9986e+09	-7.1631	41.426
9.9986e+09	-7.2046	41.315
9.9986e+09	-7.116	41.153
9.9986e+09	-7.0701	40.964
9.9986e+09	-7.1185	40.877
9.9986e+09	-7.1617	40.876
9.9986e+09	-7.1671	40.875
9.9986e+09	-7.1578	40.964
9.9986e+09	-7.1816	40.834
9.9986e+09	-7.156	40.808
9.9986e+09	-7.1277	40.701
9.9986e+09	-7.1733	40.643
9.9986e+09	-7.1494	40.606
9.9986e+09	-7.1283	40.472
9.9986e+09	-7.1805	40.451
9.9986e+09	-7.226	40.386
9.9986e+09	-7.2026	40.281
9.9986e+09	-7.1101	40.112
9.9986e+09	-7.1249	40.154
9.9986e+09	-7.1244	40.133
9.9986e+09	-7.1512	39.934
9.9986e+09	-7.0982	39.736
9.9986e+09	-7.0828	39.607
9.9986e+09	-7.0272	39.427
9.9986e+09	-7.0598	39.302
9.9986e+09	-7.0094	39.191
9.9986e+09	-7.0193	39.015
9.9986e+09	-7.0257	38.771
9.9986e+09	-7.0012	38.805
9.9986e+09	-7.0164	38.77
9.9986e+09	-7.0596	38.633
9.9986e+09	-7.0067	38.647
9.9986e+09	-6.9913	38.554
9.9986e+09	-7.0849	38.609
9.9986e+09	-7.0084	38.476
9.9986e+09	-6.9998	38.367
9.9986e+09	-7.0213	38.46
9.9986e+09	-7.0131	38.494
9.9986e+09	-7.1325	38.34
9.9986e+09	-7.1203	38.659
9.9986e+09	-7.0845	38.619
9.9986e+09	-7.1906	38.661
9.9986e+09	-7.1519	38.585
9.9986e+09	-7.1669	38.434
9.9986e+09	-7.1579	38.381
9.9986e+09	-7.0892	38.364
9.9986e+09	-7.097	38.246
9.9986e+09	-7.0993	38.217
9.9986e+09	-7.0838	37.896
9.9986e+09	-7.0146	37.641
9.9986e+09	-7.0277	37.568
9.9986e+09	-7.05	37.453
9.9986e+09	-6.9985	37.169
9.9986e+09	-7.0207	36.804
9.9986e+09	-6.996	36.83
9.9986e+09	-6.883	36.752
9.9986e+09	-6.9708	36.656
9.9986e+09	-6.96	36.728
9.9986e+09	-6.9405	36.389
9.9986e+09	-6.9251	36.474
9.9986e+09	-6.9605	36.383
9.9986e+09	-6.9541	36.363
9.9986e+09	-6.9866	36.421
9.9986e+09	-6.9153	36.218
9.9986e+09	-6.9725	36.345
9.9986e+09	-6.9735	36.141
9.9986e+09	-7.0057	36.281
9.9986e+09	-6.9574	36.262
9.9986e+09	-6.9603	36.024
9.9986e+09	-6.9791	35.945
9.9986e+09	-6.9616	35.984
9.9986e+09	-6.9634	35.834
9.9986e+09	-6.9566	35.693
9.9986e+09	-6.985	35.65
9.9986e+09	-6.9742	35.523
9.9986e+09	-7.0062	35.433
9.9986e+09	-6.9948	35.595
9.9986e+09	-6.9768	35.401
9.9986e+09	-6.977	35.242
9.9986e+09	-6.9319	35.275
9.9986e+09	-7.0347	35.44
9.9986e+09	-6.9775	35.258
9.9986e+09	-6.9738	35.2
9.9986e+09	-7.0119	35.29
9.9987e+09	-7.0228	35.237
9.9987e+09	-6.9802	35.126
9.9987e+09	-7.0857	35.293
9.9987e+09	-7.0974	35.197
9.9987e+09	-7.106	35.231
9.9987e+09	-7.0964	35.161
9.9987e+09	-7.0881	35.136
9.9987e+09	-7.0846	35.095
9.9987e+09	-7.1358	35.074
9.9987e+09	-7.1354	34.887
9.9987e+09	-7.1144	34.917
9.9987e+09	-7.0489	34.902
9.9987e+09	-7.0849	34.78
9.9987e+09	-7.1348	34.736
9.9987e+09	-7.0355	34.571
9.9987e+09	-7.0514	34.558
9.9987e+09	-7.0704	34.456
9.9987e+09	-7.032	34.257
9.9987e+09	-7.0414	34.381
9.9987e+09	-7.1231	34.219
9.9987e+09	-7.095	34.115
9.9987e+09	-7.0974	34.16
9.9987e+09	-7.0892	34.027
9.9987e+09	-7.1083	33.976
9.9987e+09	-7.1191	33.876
9.9987e+09	-7.0693	33.822
9.9987e+09	-7.0463	33.63
9.9987e+09	-7.0666	33.564
9.9987e+09	-7.0605	33.463
9.9987e+09	-7.0591	33.346
9.9987e+09	-6.969	33.164
9.9987e+09	-7.0371	33.195
9.9987e+09	-7.0465	33.056
9.9987e+09	-7.0819	33.122
9.9987e+09	-7.0764	33.184
9.9987e+09	-7.0723	33.136
9.9987e+09	-7.1238	32.939
9.9987e+09	-7.0978	32.911
9.9987e+09	-7.0874	32.891
9.9987e+09	-7.0867	32.721
9.9987e+09	-7.021	32.71
9.9987e+09	-7.1083	32.712
9.9987e+09	-7.0679	32.561
9.9987e+09	-7.0749	32.525
9.9987e+09	-7.1183	32.499
9.9987e+09	-7.1309	32.466
9.9987e+09	-7.1562	32.254
9.9987e+09	-7.1155	32.277
9.9987e+09	-7.0858	32.188
9.9987e+09	-7.1117	32.168
9.9987e+09	-7.099	32.078
9.9987e+09	-7.0825	31.972
9.9987e+09	-7.0981	31.995
9.9987e+09	-7.0645	31.927
9.9987e+09	-7.1228	31.874
9.9987e+09	-7.133	31.674
9.9987e+09	-7.0643	31.698
9.9987e+09	-7.1004	31.547
9.9987e+09	-7.0983	31.44
9.9987e+09	-7.0029	31.262
9.9987e+09	-7.0512	31.226
9.9987e+09	-7.029	30.988
9.9987e+09	-6.9905	30.686
9.9987e+09	-6.9389	30.709
9.9987e+09	-6.9312	30.453
9.9987e+09	-6.9349	30.259
9.9987e+09	-6.958	30.309
9.9987e+09	-6.9104	29.999
9.9987e+09	-6.9126	30.047
9.9987e+09	-6.9375	30.025
9.9987e+09	-6.9085	29.936
9.9987e+09	-6.9514	29.811
9.9987e+09	-6.9568	29.898
9.9987e+09	-6.9922	29.996
9.9987e+09	-6.9938	30.098
9.9987e+09	-7.0684	30.195
9.9987e+09	-7.124	30.229
9.9987e+09	-7.0831	30.149
9.9987e+09	-7.1089	30.056
9.9987e+09	-7.159	29.916
9.9987e+09	-7.1197	30.029
9.9987e+09	-7.1299	29.917
9.9987e+09	-7.1099	29.87
9.9987e+09	-7.1096	29.895
9.9987e+09	-7.0701	29.73
9.9987e+09	-7.1242	29.657
9.9987e+09	-7.0429	29.55
9.9987e+09	-7.0602	29.563
9.9987e+09	-7.1253	29.497
9.9987e+09	-7.1816	29.367
9.9987e+09	-7.1322	29.328
9.9987e+09	-7.1649	29.294
9.9987e+09	-7.1136	29.146
9.9987e+09	-7.1071	29.11
9.9987e+09	-7.1218	29.004
9.9987e+09	-7.1204	28.841
9.9987e+09	-7.0823	28.795
9.9987e+09	-7.0869	28.725
9.9987e+09	-7.1158	28.685
9.9987e+09	-7.1528	28.666
9.9987e+09	-7.0967	28.585
9.9987e+09	-7.0502	28.381
9.9987e+09	-7.0839	28.433
9.9987e+09	-7.1133	28.284
9.9987e+09	-7.1598	28.29
9.9987e+09	-7.1105	28.254
9.9987e+09	-7.111	28.184
9.9987e+09	-7.1477	28.125
9.9987e+09	-7.1336	27.936
9.9987e+09	-7.1685	27.914
9.9987e+09	-7.1135	27.93
9.9987e+09	-7.0818	27.751
9.9987e+09	-7.075	27.694
9.9987e+09	-7.1228	27.468
9.9987e+09	-7.1012	27.437
9.9987e+09	-6.9802	27.318
9.9987e+09	-6.9714	27.132
9.9987e+09	-7.0438	27.156
9.9987e+09	-7.052	27.166
9.9987e+09	-7.068	26.929
9.9987e+09	-6.9843	26.903
9.9987e+09	-6.9976	26.811
9.9987e+09	-7.0652	26.927
9.9987e+09	-7.0359	26.822
9.9987e+09	-7.1512	26.87
9.9987e+09	-7.1499	26.755
9.9987e+09	-7.1899	26.787
9.9987e+09	-7.1514	26.692
9.9987e+09	-7.0933	26.611
9.9987e+09	-7.0941	26.477
9.9987e+09	-7.1072	26.432
9.9987e+09	-7.0324	26.284
9.9987e+09	-7.0302	26.031
9.9987e+09	-7.0594	26.192
9.9987e+09	-7.0845	25.94
9.9987e+09	-7.061	25.873
9.9987e+09	-7.0891	25.828
9.9987e+09	-7.1302	25.744
9.9987e+09	-7.0984	25.791
9.9987e+09	-7.1395	25.81
9.9987e+09	-7.1838	25.727
9.9987e+09	-7.1702	25.609
9.9987e+09	-7.1633	25.646
9.9987e+09	-7.14	25.474
9.9987e+09	-7.2024	25.481
9.9987e+09	-7.0955	25.365
9.9987e+09	-7.1969	25.357
9.9987e+09	-7.1304	25.232
9.9987e+09	-7.1151	25.174
9.9987e+09	-7.1997	25.18
9.9987e+09	-7.1744	25.063
9.9987e+09	-7.1374	24.959
9.9987e+09	-7.117	24.916
9.9987e+09	-7.1665	24.898
9.9987e+09	-7.1191	24.765
9.9987e+09	-7.1164	24.656
9.9987e+09	-7.1075	24.517
9.9987e+09	-7.1174	24.494
9.9987e+09	-7.1357	24.305
9.9987e+09	-7.068	24.282
9.9987e+09	-7.0439	24.15
9.9987e+09	-7.1004	24.042
9.9987e+09	-7.0558	23.993
9.9987e+09	-7.055	23.869
9.9987e+09	-7.0264	23.792
9.9987e+09	-7.0983	23.788
9.9987e+09	-7.1243	23.731
9.9987e+09	-7.1118	23.729
9.9987e+09	-7.1672	23.796
9.9987e+09	-7.1668	23.71
9.9987e+09	-7.2777	23.645
9.9987e+09	-7.145	23.595
9.9987e+09	-7.1712	23.555
9.9987e+09	-7.1496	23.349
9.9987e+09	-7.1678	23.344
9.9987e+09	-7.2131	23.219
9.9987e+09	-7.1277	23.191
9.9987e+09	-7.1304	23.08
9.9987e+09	-7.1846	23.072
9.9987e+09	-7.1353	23.015
9.9987e+09	-7.1355	22.827
9.9987e+09	-7.1354	22.754
9.9987e+09	-7.2423	22.655
9.9987e+09	-7.1254	22.607
9.9987e+09	-7.1181	22.484
9.9987e+09	-7.146	22.416
9.9987e+09	-7.1498	22.446
9.9987e+09	-7.1621	22.254
9.9987e+09	-7.1833	22.314
9.9987e+09	-7.1816	22.281
9.9987e+09	-7.1921	22.192
9.9987e+09	-7.1577	22.131
9.9987e+09	-7.1782	22.077
9.9987e+09	-7.1763	22.056
9.9987e+09	-7.1997	22.025
9.9987e+09	-7.2196	21.811
9.9987e+09	-7.212	21.845
9.9987e+09	-7.2448	21.843
9.9987e+09	-7.2416	21.661
9.9987e+09	-7.24	21.614
9.9987e+09	-7.2287	21.555
9.9987e+09	-7.2218	21.536
9.9987e+09	-7.2383	21.491
9.9987e+09	-7.2444	21.368
9.9987e+09	-7.2748	21.249
9.9987e+09	-7.2195	21.189
9.9987e+09	-7.1879	21.198
9.9987e+09	-7.239	21.019
9.9987e+09	-7.2397	21.013
9.9987e+09	-7.2089	20.94
9.9987e+09	-7.2112	20.891
9.9987e+09	-7.2845	20.857
9.9987e+09	-7.2055	20.746
9.9987e+09	-7.2725	20.679
9.9987e+09	-7.2761	20.617
9.9987e+09	-7.2618	20.469
9.9987e+09	-7.2798	20.44
9.9987e+09	-7.1947	20.335
9.9987e+09	-7.2417	20.284
9.9987e+09	-7.2643	20.287
9.9987e+09	-7.2599	20.208
9.9987e+09	-7.2801	20.02
9.9987e+09	-7.2269	20.053
9.9987e+09	-7.2667	19.998
9.9987e+09	-7.2496	19.936
9.9987e+09	-7.2654	19.824
9.9987e+09	-7.284	19.81
9.9987e+09	-7.2678	19.646
9.9987e+09	-7.2762	19.685
9.9987e+09	-7.288	19.548
9.9987e+09	-7.3019	19.494
9.9987e+09	-7.2855	19.474
9.9987e+09	-7.2198	19.329
9.9987e+09	-7.3172	19.346
9.9987e+09	-7.2945	19.066
9.9987e+09	-7.2998	19.168
9.9987e+09	-7.3159	18.965
9.9987e+09	-7.3064	18.984
9.9987e+09	-7.278	18.971
9.9987e+09	-7.2247	18.831
9.9987e+09	-7.322	18.643
9.9987e+09	-7.2508	18.707
9.9987e+09	-7.3371	18.748
9.9987e+09	-7.2641	18.526
9.9987e+09	-7.281	18.443
9.9987e+09	-7.2922	18.41
9.9987e+09	-7.3004	18.405
9.9987e+09	-7.301	18.361
9.9987e+09	-7.3197	18.214
9.9987e+09	-7.2997	18.073
9.9987e+09	-7.2985	18.106
9.9987e+09	-7.3236	17.993
9.9987e+09	-7.2568	17.898
9.9987e+09	-7.2877	17.843
9.9987e+09	-7.2564	17.557
9.9987e+09	-7.2768	17.546
9.9987e+09	-7.3134	17.469
9.9987e+09	-7.2549	17.36
9.9987e+09	-7.266	17.259
9.9987e+09	-7.1835	17.223
9.9987e+09	-7.1822	17.094
9.9987e+09	-7.2211	17.185
9.9987e+09	-7.2645	17.04
9.9987e+09	-7.2589	16.895
9.9987e+09	-7.2406	16.831
9.9987e+09	-7.2285	16.861
9.9987e+09	-7.2007	16.763
9.9987e+09	-7.2473	16.706
9.9987e+09	-7.2291	16.619
9.9987e+09	-7.2004	16.457
9.9987e+09	-7.1827	16.395
9.9987e+09	-7.1482	16.186
9.9987e+09	-7.2382	16.153
9.9987e+09	-7.1729	16.105
9.9987e+09	-7.1675	15.935
9.9987e+09	-7.2533	16.047
9.9987e+09	-7.1942	16.055
9.9987e+09	-7.2766	15.857
9.9987e+09	-7.2162	15.797
9.9987e+09	-7.3283	15.951
9.9987e+09	-7.371	15.87
9.9987e+09	-7.2965	15.826
9.9987e+09	-7.3736	15.776
9.9987e+09	-7.3578	15.736
9.9987e+09	-7.3542	15.642
9.9987e+09	-7.3958	15.676
9.9987e+09	-7.4318	15.604
9.9987e+09	-7.3836	15.592
9.9987e+09	-7.4151	15.588
9.9987e+09	-7.4394	15.367
9.9987e+09	-7.4113	15.222
9.9987e+09	-7.3124	15.173
9.9987e+09	-7.3195	14.955
9.9987e+09	-7.3154	14.848
9.9987e+09	-7.2653	14.636
9.9987e+09	-7.1905	14.374
9.9987e+09	-7.1723	14.419
9.9987e+09	-7.2217	14.262
9.9987e+09	-7.2419	14.194
9.9987e+09	-7.2361	14.12
9.9988e+09	-7.2286	14.031
9.9988e+09	-7.2543	13.892
9.9988e+09	-7.2585	13.952
9.9988e+09	-7.2154	13.899
9.9988e+09	-7.2886	13.82
9.9988e+09	-7.2594	13.736
9.9988e+09	-7.2298	13.682
9.9988e+09	-7.2249	13.585
9.9988e+09	-7.2544	13.442
9.9988e+09	-7.291	13.438
9.9988e+09	-7.2479	13.401
9.9988e+09	-7.2758	13.292
9.9988e+09	-7.2076	13.321
9.9988e+09	-7.2182	13.187
9.9988e+09	-7.303	13.232
9.9988e+09	-7.2745	13.098
9.9988e+09	-7.2492	13.14
9.9988e+09	-7.2918	13.072
9.9988e+09	-7.2359	12.898
9.9988e+09	-7.2609	12.853
9.9988e+09	-7.3052	12.775
9.9988e+09	-7.2856	12.646
9.9988e+09	-7.2415	12.621
9.9988e+09	-7.2805	12.681
9.9988e+09	-7.2801	12.621
9.9988e+09	-7.3441	12.564
9.9988e+09	-7.3598	12.525
9.9988e+09	-7.4125	12.532
9.9988e+09	-7.4086	12.423
9.9988e+09	-7.4235	12.394
9.9988e+09	-7.4042	12.425
9.9988e+09	-7.5231	12.219
9.9988e+09	-7.5122	12.335
9.9988e+09	-7.4721	12.274
9.9988e+09	-7.4985	12.241
9.9988e+09	-7.4569	12.1
9.9988e+09	-7.4957	11.946
9.9988e+09	-7.5298	12.035
9.9988e+09	-7.5512	11.968
9.9988e+09	-7.4667	11.716
9.9988e+09	-7.5061	11.819
9.9988e+09	-7.4972	11.658
9.9988e+09	-7.4912	11.593
9.9988e+09	-7.5245	11.575
9.9988e+09	-7.5506	11.523
9.9988e+09	-7.518	11.428
9.9988e+09	-7.5046	11.414
9.9988e+09	-7.5666	11.272
9.9988e+09	-7.5459	11.236
9.9988e+09	-7.5659	11.126
9.9988e+09	-7.5125	11.236
9.9988e+09	-7.5605	11.012
9.9988e+09	-7.5414	10.851
9.9988e+09	-7.5363	10.861
9.9988e+09	-7.5762	10.813
9.9988e+09	-7.6561	10.791
9.9988e+09	-7.5421	10.588
9.9988e+09	-7.5599	10.495
9.9988e+09	-7.5913	10.504
9.9988e+09	-7.5783	10.461
9.9988e+09	-7.6103	10.405
9.9988e+09	-7.611	10.353
9.9988e+09	-7.589	10.196
9.9988e+09	-7.5368	10.157
9.9988e+09	-7.6148	10.099
9.9988e+09	-7.587	10.036
9.9988e+09	-7.5416	9.9802
9.9988e+09	-7.551	9.8605
9.9988e+09	-7.6258	9.8967
9.9988e+09	-7.5774	9.7545
9.9988e+09	-7.5819	9.6534
9.9988e+09	-7.6342	9.7142
9.9988e+09	-7.6225	9.4509
9.9988e+09	-7.5953	9.6022
9.9988e+09	-7.586	9.4189
9.9988e+09	-7.6451	9.333
9.9988e+09	-7.6246	9.2904
9.9988e+09	-7.6313	9.0808
9.9988e+09	-7.6612	9.1144
9.9988e+09	-7.6643	9.0803
9.9988e+09	-7.6559	8.9892
9.9988e+09	-7.6238	8.977
9.9988e+09	-7.6668	8.9682
9.9988e+09	-7.6867	8.8024
9.9988e+09	-7.7002	8.7455
9.9988e+09	-7.6393	8.702
9.9988e+09	-7.6528	8.5922
9.9988e+09	-7.6766	8.4765
9.9988e+09	-7.6471	8.4238
9.9988e+09	-7.6892	8.3672
9.9988e+09	-7.7119	8.2839
9.9988e+09	-7.6642	8.2439
9.9988e+09	-7.6736	8.0345
9.9988e+09	-7.6677	8.0167
9.9988e+09	-7.6626	7.8134
9.9988e+09	-7.653	7.8445
9.9988e+09	-7.6488	7.8384
9.9988e+09	-7.6768	7.6685
9.9988e+09	-7.6771	7.5033
9.9988e+09	-7.6695	7.4552
9.9988e+09	-7.7025	7.5051
9.9988e+09	-7.7084	7.4211
9.9988e+09	-7.7307	7.2836
9.9988e+09	-7.7323	7.2576
9.9988e+09	-7.6985	7.1643
9.9988e+09	-7.6977	7.1566
9.9988e+09	-7.7266	7.1409
9.9988e+09	-7.7382	7.0538
9.9988e+09	-7.72	6.9571
9.9988e+09	-7.7893	6.9467
9.9988e+09	-7.7514	6.7361
9.9988e+09	-7.7725	6.6935
9.9988e+09	-7.7459	6.7684
9.9988e+09	-7.7073	6.4817
9.9988e+09	-7.7749	6.471
9.9988e+09	-7.7415	6.5083
9.9988e+09	-7.7662	6.3597
9.9988e+09	-7.6626	6.043
9.9988e+09	-7.6582	6.0007
9.9988e+09	-7.6371	6.0333
9.9988e+09	-7.6471	5.7364
9.9988e+09	-7.6203	5.8102
9.9988e+09	-7.6179	5.6056
9.9988e+09	-7.6192	5.6188
9.9988e+09	-7.6504	5.6001
9.9988e+09	-7.7038	5.537
9.9988e+09	-7.7347	5.5391
9.9988e+09	-7.7209	5.5191
9.9988e+09	-7.7794	5.5376
9.9988e+09	-7.8038	5.5459
9.9988e+09	-7.8363	5.4707
9.9988e+09	-7.7787	5.4397
9.9988e+09	-7.8385	5.2822
9.9988e+09	-7.8169	5.351
9.9988e+09	-7.8313	5.2115
9.9988e+09	-7.8453	5.1388
9.9988e+09	-7.9026	5.0919
9.9988e+09	-7.8078	5.0257
9.9988e+09	-7.8621	4.9792
9.9988e+09	-7.9065	4.8775
9.9988e+09	-7.8503	4.6696
9.9988e+09	-7.8354	4.5871
9.9988e+09	-7.8219	4.5653
9.9988e+09	-7.8667	4.3628
9.9988e+09	-7.8255	4.3289
9.9988e+09	-7.9353	4.3706
9.9988e+09	-7.834	4.2052
9.9988e+09	-7.7691	4.2663
9.9988e+09	-7.8351	4.0466
9.9988e+09	-7.8439	3.9176
9.9988e+09	-7.8377	3.978
9.9988e+09	-7.8351	3.9098
9.9988e+09	-7.8764	3.8779
9.9988e+09	-7.9045	3.8935
9.9988e+09	-7.912	3.7204
9.9988e+09	-7.9033	3.7894
9.9988e+09	-7.943	3.8335
9.9988e+09	-7.9067	3.5904
9.9988e+09	-7.9713	3.488
9.9988e+09	-7.911	3.4705
9.9988e+09	-7.8733	3.369
9.9988e+09	-7.93	3.3836
9.9988e+09	-7.8613	3.0825
9.9988e+09	-7.7902	3.0419
9.9988e+09	-7.8108	3.0592
9.9988e+09	-7.8339	2.7817
9.9988e+09	-7.847	2.806
9.9988e+09	-7.8339	2.6535
9.9988e+09	-7.8178	2.5876
9.9988e+09	-7.797	2.524
9.9988e+09	-7.7909	2.5358
9.9988e+09	-7.8696	2.3654
9.9988e+09	-7.8	2.2651
9.9988e+09	-7.8151	2.2308
9.9988e+09	-7.782	2.2752
9.9988e+09	-7.8198	2.0123
9.9988e+09	-7.8158	2.0237
9.9988e+09	-7.8624	1.971
9.9988e+09	-7.7294	1.8321
9.9988e+09	-7.8531	1.9001
9.9988e+09	-7.8617	1.6933
9.9988e+09	-7.8499	1.695
9.9988e+09	-7.79	1.5708
9.9988e+09	-7.8451	1.5124
9.9988e+09	-7.8262	1.4502
9.9988e+09	-7.8424	1.5075
9.9988e+09	-7.9108	1.3545
9.9988e+09	-7.9015	1.3615
9.9988e+09	-7.9167	1.2753
9.9988e+09	-7.9299	1.1636
9.9988e+09	-7.8524	0.98699
9.9988e+09	-7.9166	1.0556
9.9988e+09	-7.8799	0.94443
9.9988e+09	-7.8746	0.89894
9.9988e+09	-7.9726	0.6821
9.9988e+09	-7.9662	0.72081
9.9988e+09	-7.9189	0.72063
9.9988e+09	-7.9505	0.70694
9.9988e+09	-7.9515	0.62079
9.9988e+09	-7.9519	0.52776
9.9988e+09	-8.0282	0.51861
9.9988e+09	-8.0174	0.43801
9.9988e+09	-8.0941	0.41038
9.9988e+09	-8.147	0.30945
9.9988e+09	-8.1993	0.45242
9.9988e+09	-8.1839	0.28745
9.9988e+09	-8.1103	0.18029
9.9988e+09	-8.1909	0.16291
9.9988e+09	-8.1441	0.10459
9.9988e+09	-8.1902	0.050602
9.9988e+09	-8.1842	-0.13629
9.9988e+09	-8.1621	-0.085681
9.9988e+09	-8.1943	-0.20376
9.9988e+09	-8.1645	-0.3854
9.9988e+09	-8.1727	-0.43998
9.9988e+09	-8.1362	-0.48725
9.9988e+09	-8.0453	-0.52959
9.9988e+09	-8.1136	-0.57916
9.9988e+09	-8.0849	-0.74843
9.9988e+09	-8.0399	-0.90977
9.9988e+09	-8.0345	-0.92528
9.9988e+09	-8.0803	-1.0772
9.9988e+09	-8.1117	-0.90887
9.9988e+09	-8.1045	-1.1661
9.9988e+09	-8.1247	-1.2687
9.9988e+09	-8.1407	-1.1555
9.9988e+09	-8.1504	-1.3491
9.9988e+09	-8.1882	-1.3538
9.9988e+09	-8.2493	-1.3586
9.9988e+09	-8.2518	-1.4606
9.9988e+09	-8.2479	-1.5058
9.9988e+09	-8.2442	-1.5382
9.9988e+09	-8.3002	-1.6295
9.9988e+09	-8.3026	-1.7062
9.9988e+09	-8.2127	-1.9434
9.9988e+09	-8.124	-2.0601
9.9988e+09	-8.1031	-2.0653
9.9988e+09	-8.175	-2.1064
9.9988e+09	-8.1728	-2.2168
9.9988e+09	-8.1486	-2.2536
9.9988e+09	-8.2549	-2.3512
9.9988e+09	-8.2187	-2.2907
9.9988e+09	-8.3033	-2.452
9.9988e+09	-8.3521	-2.4817
9.9988e+09	-8.3031	-2.4528
9.9988e+09	-8.2607	-2.5181
9.9988e+09	-8.3431	-2.5212
9.9988e+09	-8.3883	-2.5849
9.9988e+09	-8.398	-2.8009
9.9988e+09	-8.3953	-2.8168
9.9988e+09	-8.364	-2.9776
9.9988e+09	-8.3669	-2.9521
9.9988e+09	-8.3608	-3.0827
9.9988e+09	-8.2928	-3.1691
9.9988e+09	-8.3224	-3.2914
9.9988e+09	-8.3827	-3.3513
9.9988e+09	-8.3145	-3.356
9.9988e+09	-8.3003	-3.5341
9.9988e+09	-8.4005	-3.591
9.9988e+09	-8.4664	-3.552
9.9988e+09	-8.4055	-3.5436
9.9988e+09	-8.4162	-3.6773
9.9988e+09	-8.3817	-3.7724
9.9988e+09	-8.4261	-3.8056
9.9988e+09	-8.5002	-3.889
9.9988e+09	-8.4103	-3.9243
9.9988e+09	-8.4588	-4.0786
9.9988e+09	-8.4726	-4.0644
9.9988e+09	-8.4095	-4.1316
9.9988e+09	-8.4284	-4.1759
9.9988e+09	-8.4459	-4.3364
9.9988e+09	-8.4572	-4.2861
9.9988e+09	-8.4414	-4.4102
9.9988e+09	-8.4588	-4.56
9.9988e+09	-8.533	-4.5343
9.9988e+09	-8.5284	-4.6542
9.9988e+09	-8.4937	-4.6688
9.9988e+09	-8.517	-4.7623
9.9988e+09	-8.5689	-4.8122
9.9988e+09	-8.524	-4.8944
9.9988e+09	-8.5586	-5.0008
9.9988e+09	-8.5651	-5.073
9.9988e+09	-8.4952	-5.1712
9.9988e+09	-8.53	-5.2379
9.9988e+09	-8.5455	-5.3831
9.9988e+09	-8.5561	-5.3762
9.9988e+09	-8.4836	-5.5171
9.9988e+09	-8.5717	-5.5955
9.9988e+09	-8.5065	-5.6129
9.9988e+09	-8.5736	-5.6927
9.9988e+09	-8.5909	-5.7624
9.9988e+09	-8.476	-5.8038
9.9988e+09	-8.5868	-5.8078
9.9988e+09	-8.6378	-6.0137
9.9988e+09	-8.5287	-6.0971
9.9988e+09	-8.5278	-6.1686
9.9988e+09	-8.6184	-6.2239
9.9988e+09	-8.5888	-6.3145
9.9988e+09	-8.534	-6.3271
9.9988e+09	-8.5843	-6.3141
9.9989e+09	-8.5581	-6.5827
9.9989e+09	-8.5385	-6.558
9.9989e+09	-8.6065	-6.5287
9.9989e+09	-8.5743	-6.8094
9.9989e+09	-8.5764	-6.6369
9.9989e+09	-8.5893	-6.814
9.9989e+09	-8.6406	-6.8799
9.9989e+09	-8.6928	-6.9082
9.9989e+09	-8.6757	-7.0006
9.9989e+09	-8.7189	-7.0855
9.9989e+09	-8.6642	-7.0403
9.9989e+09	-8.7436	-7.152
9.9989e+09	-8.7625	-7.0673
9.9989e+09	-8.6673	-7.2155
9.9989e+09	-8.7038	-7.3523
9.9989e+09	-8.6574	-7.4519
9.9989e+09	-8.6025	-7.5788
9.9989e+09	-8.606	-7.7618
9.9989e+09	-8.5848	-7.7026
9.9989e+09	-8.5141	-7.8331
9.9989e+09	-8.5748	-7.8923
9.9989e+09	-8.5873	-7.9665
9.9989e+09	-8.5452	-8.0482
9.9989e+09	-8.548	-8.015
9.9989e+09	-8.5421	-8.1105
9.9989e+09	-8.4869	-8.2117
9.9989e+09	-8.5942	-8.1908
9.9989e+09	-8.5849	-8.2313
9.9989e+09	-8.529	-8.516
9.9989e+09	-8.6097	-8.4737
9.9989e+09	-8.659	-8.4922
9.9989e+09	-8.7262	-8.841
9.9989e+09	-8.6315	-8.7033
9.9989e+09	-8.6998	-8.6831
9.9989e+09	-8.6604	-8.8795
9.9989e+09	-8.5641	-8.9542
9.9989e+09	-8.6217	-8.9682
9.9989e+09	-8.6537	-9.0487
9.9989e+09	-8.6897	-9.136
9.9989e+09	-8.6941	-9.1355
9.9989e+09	-8.7439	-9.2144
9.9989e+09	-8.7447	-9.2185
9.9989e+09	-8.8457	-9.2018
9.9989e+09	-8.9082	-9.3453
9.9989e+09	-8.8628	-9.3715
9.9989e+09	-8.932	-9.4777
9.9989e+09	-8.972	-9.4641
9.9989e+09	-8.9917	-9.6355
9.9989e+09	-8.9363	-9.6753
9.9989e+09	-8.9983	-9.749
9.9989e+09	-8.9465	-9.8722
9.9989e+09	-8.9537	-9.9728
9.9989e+09	-8.9716	-9.8914
9.9989e+09	-8.8752	-10.059
9.9989e+09	-8.8479	-10.083
9.9989e+09	-8.8954	-10.182
9.9989e+09	-8.8952	-10.346
9.9989e+09	-8.8688	-10.461
9.9989e+09	-8.8292	-10.459
9.9989e+09	-8.794	-10.592
9.9989e+09	-8.7674	-10.644
9.9989e+09	-8.8309	-10.755
9.9989e+09	-8.8351	-10.739
9.9989e+09	-8.8304	-10.847
9.9989e+09	-8.8846	-10.841
9.9989e+09	-8.9416	-11.061
9.9989e+09	-8.8842	-11.106
9.9989e+09	-8.9697	-11.119
9.9989e+09	-8.9715	-11.149
9.9989e+09	-8.9015	-11.29
9.9989e+09	-8.8839	-11.329
9.9989e+09	-8.9076	-11.417
9.9989e+09	-8.9651	-11.565
9.9989e+09	-8.8725	-11.572
9.9989e+09	-8.9343	-11.783
9.9989e+09	-8.9345	-11.718
9.9989e+09	-8.9432	-11.658
9.9989e+09	-8.899	-11.771
9.9989e+09	-8.9038	-11.897
9.9989e+09	-8.8717	-12.046
9.9989e+09	-8.9611	-11.997
9.9989e+09	-8.8952	-12.203
9.9989e+09	-8.9627	-12.095
9.9989e+09	-9.0384	-12.082
9.9989e+09	-9.0817	-12.182
9.9989e+09	-9.0917	-12.291
9.9989e+09	-9.1765	-12.414
9.9989e+09	-9.1956	-12.379
9.9989e+09	-9.1393	-12.443
9.9989e+09	-9.1759	-12.535
9.9989e+09	-9.1838	-12.658
9.9989e+09	-9.1784	-12.619
9.9989e+09	-9.1037	-12.678
9.9989e+09	-9.1277	-12.821
9.9989e+09	-9.2086	-12.932
9.9989e+09	-9.2867	-12.997
9.9989e+09	-9.2586	-13.146
9.9989e+09	-9.2162	-13.175
9.9989e+09	-9.1956	-13.059
9.9989e+09	-9.1856	-13.238
9.9989e+09	-9.2595	-13.37
9.9989e+09	-9.2293	-13.335
9.9989e+09	-9.2459	-13.361
9.9989e+09	-9.2496	-13.343
9.9989e+09	-9.2653	-13.58
9.9989e+09	-9.3584	-13.677
9.9989e+09	-9.3068	-13.633
9.9989e+09	-9.3178	-13.748
9.9989e+09	-9.3527	-13.81
9.9989e+09	-9.3567	-13.986
9.9989e+09	-9.4335	-13.877
9.9989e+09	-9.2786	-14.046
9.9989e+09	-9.303	-14.238
9.9989e+09	-9.3273	-14.253
9.9989e+09	-9.2846	-14.277
9.9989e+09	-9.3004	-14.453
9.9989e+09	-9.2849	-14.518
9.9989e+09	-9.2231	-14.514
9.9989e+09	-9.2105	-14.72
9.9989e+09	-9.2175	-14.76
9.9989e+09	-9.2083	-14.864
9.9989e+09	-9.2688	-14.897
9.9989e+09	-9.2832	-14.916
9.9989e+09	-9.2181	-15.118
9.9989e+09	-9.2776	-15.084
9.9989e+09	-9.3444	-15.191
9.9989e+09	-9.3913	-15.092
9.9989e+09	-9.4674	-15.076
9.9989e+09	-9.5446	-15.252
9.9989e+09	-9.452	-15.379
9.9989e+09	-9.5292	-15.432
9.9989e+09	-9.4683	-15.535
9.9989e+09	-9.4726	-15.423
9.9989e+09	-9.5048	-15.526
9.9989e+09	-9.4382	-15.7
9.9989e+09	-9.495	-15.704
9.9989e+09	-9.4472	-15.863
9.9989e+09	-9.376	-16.013
9.9989e+09	-9.4375	-16.105
9.9989e+09	-9.5148	-16.097
9.9989e+09	-9.3934	-16.123
9.9989e+09	-9.472	-16.229
9.9989e+09	-9.5425	-16.156
9.9989e+09	-9.5536	-16.283
9.9989e+09	-9.5729	-16.506
9.9989e+09	-9.5775	-16.381
9.9989e+09	-9.5816	-16.569
9.9989e+09	-9.5734	-16.531
9.9989e+09	-9.6159	-16.635
9.9989e+09	-9.641	-16.733
9.9989e+09	-9.6235	-16.792
9.9989e+09	-9.6461	-16.807
9.9989e+09	-9.5554	-16.79
9.9989e+09	-9.5943	-16.991
9.9989e+09	-9.7028	-17.194
9.9989e+09	-9.6274	-17.196
9.9989e+09	-9.6618	-17.181
9.9989e+09	-9.6309	-17.286
9.9989e+09	-9.611	-17.406
9.9989e+09	-9.6748	-17.49
9.9989e+09	-9.6388	-17.459
9.9989e+09	-9.634	-17.603
9.9989e+09	-9.6524	-17.569
9.9989e+09	-9.6316	-17.613
9.9989e+09	-9.6496	-17.806
9.9989e+09	-9.7359	-17.822
9.9989e+09	-9.8054	-17.964
9.9989e+09	-9.7752	-17.942
9.9989e+09	-9.795	-18.167
9.9989e+09	-9.8324	-18.207
9.9989e+09	-9.8654	-18.196
9.9989e+09	-9.7963	-18.223
9.9989e+09	-9.8441	-18.365
9.9989e+09	-9.9097	-18.46
9.9989e+09	-9.7985	-18.45
9.9989e+09	-9.7737	-18.54
9.9989e+09	-9.7587	-18.618
9.9989e+09	-9.8263	-18.695
9.9989e+09	-9.7702	-18.898
9.9989e+09	-9.6541	-18.871
9.9989e+09	-9.6297	-19.038
9.9989e+09	-9.6769	-19.04
9.9989e+09	-9.7532	-19.085
9.9989e+09	-9.7194	-19.133
9.9989e+09	-9.6373	-19.179
9.9989e+09	-9.6879	-19.271
9.9989e+09	-9.6796	-19.31
9.9989e+09	-9.7146	-19.436
9.9989e+09	-9.7353	-19.467
9.9989e+09	-9.7266	-19.524
9.9989e+09	-9.8317	-19.743
9.9989e+09	-9.859	-19.773
9.9989e+09	-9.8074	-19.878
9.9989e+09	-9.7761	-19.967
9.9989e+09	-9.8027	-19.895
9.9989e+09	-9.8174	-19.947
9.9989e+09	-9.8133	-20.017
9.9989e+09	-9.8037	-20.108
9.9989e+09	-9.8847	-20.211
9.9989e+09	-9.8615	-20.283
9.9989e+09	-9.8686	-20.35
9.9989e+09	-9.9467	-20.313
9.9989e+09	-9.9505	-20.434
9.9989e+09	-10.063	-20.402
9.9989e+09	-10.107	-20.556
9.9989e+09	-10.115	-20.547
9.9989e+09	-10.131	-20.621
9.9989e+09	-10.086	-20.824
9.9989e+09	-10.06	-20.918
9.9989e+09	-10.182	-20.91
9.9989e+09	-10.228	-21.03
9.9989e+09	-10.244	-20.971
9.9989e+09	-10.198	-21.11
9.9989e+09	-10.193	-21.242
9.9989e+09	-10.167	-21.306
9.9989e+09	-10.208	-21.293
9.9989e+09	-10.125	-21.425
9.9989e+09	-10.152	-21.637
9.9989e+09	-10.061	-21.448
9.9989e+09	-10.012	-21.612
9.9989e+09	-10.053	-21.957
9.9989e+09	-9.9535	-21.79
9.9989e+09	-10.075	-21.851
9.9989e+09	-10.04	-21.873
9.9989e+09	-10.008	-21.849
9.9989e+09	-10.096	-22.148
9.9989e+09	-10.088	-22.14
9.9989e+09	-10.202	-22.325
9.9989e+09	-10.111	-22.329
9.9989e+09	-10.153	-22.454
9.9989e+09	-10.205	-22.436
9.9989e+09	-10.245	-22.42
9.9989e+09	-10.297	-22.456
9.9989e+09	-10.457	-22.608
9.9989e+09	-10.457	-22.777
9.9989e+09	-10.382	-22.793
9.9989e+09	-10.432	-22.847
9.9989e+09	-10.48	-23.023
9.9989e+09	-10.463	-22.855
9.9989e+09	-10.467	-22.992
9.9989e+09	-10.425	-23.062
9.9989e+09	-10.413	-23.146
9.9989e+09	-10.375	-23.215
9.9989e+09	-10.374	-23.319
9.9989e+09	-10.385	-23.342
9.9989e+09	-10.4	-23.531
9.9989e+09	-10.325	-23.433
9.9989e+09	-10.226	-23.658
9.9989e+09	-10.295	-23.66
9.9989e+09	-10.3	-23.591
9.9989e+09	-10.312	-23.867
9.9989e+09	-10.228	-23.942
9.9989e+09	-10.391	-23.855
9.9989e+09	-10.367	-24.009
9.9989e+09	-10.46	-24.095
9.9989e+09	-10.385	-24.192
9.9989e+09	-10.367	-24.293
9.9989e+09	-10.437	-24.25
9.9989e+09	-10.335	-24.344
9.9989e+09	-10.385	-24.443
9.9989e+09	-10.541	-24.574
9.9989e+09	-10.483	-24.719
9.9989e+09	-10.475	-24.564
9.9989e+09	-10.596	-24.673
9.9989e+09	-10.57	-24.638
9.9989e+09	-10.649	-24.846
9.9989e+09	-10.581	-24.803
9.9989e+09	-10.519	-24.95
9.9989e+09	-10.656	-25.043
9.9989e+09	-10.624	-25.117
9.9989e+09	-10.662	-24.992
9.9989e+09	-10.531	-25.148
9.9989e+09	-10.543	-25.109
9.9989e+09	-10.579	-25.44
9.9989e+09	-10.58	-25.477
9.9989e+09	-10.432	-25.533
9.9989e+09	-10.594	-25.488
9.9989e+09	-10.572	-25.605
9.9989e+09	-10.605	-25.65
9.9989e+09	-10.685	-25.64
9.9989e+09	-10.573	-25.88
9.9989e+09	-10.721	-25.855
9.9989e+09	-10.578	-26.065
9.9989e+09	-10.608	-26.039
9.9989e+09	-10.673	-26.217
9.9989e+09	-10.698	-26.279
9.9989e+09	-10.686	-26.264
9.9989e+09	-10.681	-26.257
9.9989e+09	-10.803	-26.439
9.9989e+09	-10.694	-26.398
9.9989e+09	-10.719	-26.537
9.9989e+09	-10.634	-26.693
9.9989e+09	-10.736	-26.699
9.9989e+09	-10.648	-26.874
9.9989e+09	-10.676	-26.74
9.9989e+09	-10.918	-26.929
9.9989e+09	-10.851	-26.98
9.9989e+09	-10.876	-26.978
9.9989e+09	-10.896	-27.108
9.9989e+09	-10.94	-27.206
9.999e+09	-10.959	-27.186
9.999e+09	-10.842	-27.275
9.999e+09	-10.887	-27.366
9.999e+09	-10.884	-27.594
9.999e+09	-10.928	-27.54
9.999e+09	-10.967	-27.557
9.999e+09	-10.966	-27.695
9.999e+09	-10.943	-27.712
9.999e+09	-10.888	-27.896
9.999e+09	-10.998	-27.834
9.999e+09	-10.906	-27.954
9.999e+09	-11.064	-28.125
9.999e+09	-10.911	-28.049
9.999e+09	-11.104	-28.133
9.999e+09	-11.089	-28.234
9.999e+09	-11.065	-28.274
9.999e+09	-11.122	-28.356
9.999e+09	-11.036	-28.355
9.999e+09	-11.098	-28.421
9.999e+09	-11.057	-28.53
9.999e+09	-11.127	-28.53
9.999e+09	-11.137	-28.563
9.999e+09	-11.147	-28.803
9.999e+09	-11.106	-28.832
9.999e+09	-11.113	-28.816
9.999e+09	-11.191	-28.92
9.999e+09	-11.249	-29.184
9.999e+09	-11.342	-29.1
9.999e+09	-11.372	-29.14
9.999e+09	-11.404	-29.29
9.999e+09	-11.362	-29.436
9.999e+09	-11.399	-29.539
9.999e+09	-11.426	-29.492
9.999e+09	-11.41	-29.545
9.999e+09	-11.446	-29.804
9.999e+09	-11.607	-29.96
9.999e+09	-11.509	-29.965
9.999e+09	-11.541	-29.984
9.999e+09	-11.514	-30.078
9.999e+09	-11.483	-30.04
9.999e+09	-11.578	-30.036
9.999e+09	-11.618	-30.211
9.999e+09	-11.486	-30.153
9.999e+09	-11.362	-30.188
9.999e+09	-11.294	-30.366
9.999e+09	-11.394	-30.389
9.999e+09	-11.409	-30.239
9.999e+09	-11.382	-30.493
9.999e+09	-11.466	-30.375
9.999e+09	-11.453	-30.469
9.999e+09	-11.505	-30.6
9.999e+09	-11.467	-30.723
9.999e+09	-11.599	-30.772
9.999e+09	-11.576	-30.958
9.999e+09	-11.516	-31.035
9.999e+09	-11.633	-30.929
9.999e+09	-11.664	-31.034
9.999e+09	-11.559	-31.088
9.999e+09	-11.64	-31.26
9.999e+09	-11.61	-31.308
9.999e+09	-11.52	-31.328
9.999e+09	-11.599	-31.546
9.999e+09	-11.586	-31.529
9.999e+09	-11.569	-31.635
9.999e+09	-11.525	-31.79
9.999e+09	-11.664	-31.666
9.999e+09	-11.685	-31.732
9.999e+09	-11.811	-31.935
9.999e+09	-11.845	-31.978
9.999e+09	-11.823	-32.218
9.999e+09	-12.01	-32.303
9.999e+09	-11.977	-32.368
9.999e+09	-12.009	-32.382
9.999e+09	-11.942	-32.511
9.999e+09	-11.969	-32.679
9.999e+09	-12.054	-32.612
9.999e+09	-12.03	-32.542
9.999e+09	-11.951	-32.684
9.999e+09	-11.83	-32.737
9.999e+09	-11.988	-32.861
9.999e+09	-12.068	-32.956
9.999e+09	-12.175	-32.904
9.999e+09	-12.101	-33.139
9.999e+09	-12.116	-33.076
9.999e+09	-12.095	-33.144
9.999e+09	-12.103	-33.19
9.999e+09	-12.046	-33.383
9.999e+09	-12.136	-33.373
9.999e+09	-12.163	-33.348
9.999e+09	-12.171	-33.666
9.999e+09	-12.173	-33.666
9.999e+09	-12.292	-33.862
9.999e+09	-12.177	-33.858
9.999e+09	-12.323	-33.766
9.999e+09	-12.438	-33.826
9.999e+09	-12.322	-34.003
9.999e+09	-12.211	-33.955
9.999e+09	-12.241	-34.105
9.999e+09	-12.316	-34.28
9.999e+09	-12.311	-34.344
9.999e+09	-12.251	-34.226
9.999e+09	-12.164	-34.311
9.999e+09	-12.327	-34.463
9.999e+09	-12.393	-34.569
9.999e+09	-12.272	-34.629
9.999e+09	-12.173	-34.541
9.999e+09	-12.411	-34.685
9.999e+09	-12.433	-34.656
9.999e+09	-12.187	-34.837
9.999e+09	-12.357	-34.894
9.999e+09	-12.428	-34.789
9.999e+09	-12.317	-34.997
9.999e+09	-12.357	-34.755
9.999e+09	-12.216	-34.892
9.999e+09	-12.162	-35.04
9.999e+09	-12.193	-34.977
9.999e+09	-12.21	-35.23
9.999e+09	-12.102	-35.179
9.999e+09	-12.248	-35.406
9.999e+09	-12.244	-35.549
9.999e+09	-12.265	-35.63
9.999e+09	-12.434	-35.7
9.999e+09	-12.52	-35.763
9.999e+09	-12.396	-35.898
9.999e+09	-12.415	-35.853
9.999e+09	-12.439	-35.932
9.999e+09	-12.531	-36.163
9.999e+09	-12.48	-36.108
9.999e+09	-12.372	-36.159
9.999e+09	-12.478	-36.202
9.999e+09	-12.598	-36.375
9.999e+09	-12.507	-36.494
9.999e+09	-12.541	-36.272
9.999e+09	-12.509	-36.362
9.999e+09	-12.552	-36.402
9.999e+09	-12.593	-36.572
9.999e+09	-12.414	-36.783
9.999e+09	-12.439	-36.543
9.999e+09	-12.457	-36.692
9.999e+09	-12.586	-36.905
9.999e+09	-12.505	-36.882
9.999e+09	-12.475	-36.901
9.999e+09	-12.572	-36.92
9.999e+09	-12.589	-37.077
9.999e+09	-12.629	-37.125
9.999e+09	-12.646	-37.444
9.999e+09	-12.653	-37.321
9.999e+09	-12.672	-37.348
9.999e+09	-12.81	-37.567
9.999e+09	-12.62	-37.557
9.999e+09	-12.711	-37.646
9.999e+09	-12.738	-37.628
9.999e+09	-12.627	-37.64
9.999e+09	-12.725	-37.771
9.999e+09	-12.81	-38.073
9.999e+09	-12.795	-37.961
9.999e+09	-12.788	-37.948
9.999e+09	-12.77	-38.105
9.999e+09	-12.903	-37.903
9.999e+09	-12.872	-38.185
9.999e+09	-12.892	-38.34
9.999e+09	-12.99	-38.385
9.999e+09	-12.851	-38.604
9.999e+09	-12.989	-38.542
9.999e+09	-12.905	-38.665
9.999e+09	-12.956	-38.551
9.999e+09	-12.978	-38.606
9.999e+09	-12.966	-38.835
9.999e+09	-12.959	-38.68
9.999e+09	-13.06	-38.668
9.999e+09	-13.1	-38.93
9.999e+09	-12.973	-39.124
9.999e+09	-13.133	-39.102
9.999e+09	-13.27	-39.228
9.999e+09	-13.391	-39.36
9.999e+09	-13.334	-39.645
9.999e+09	-13.385	-39.686
9.999e+09	-13.507	-39.652
9.999e+09	-13.488	-39.676
9.999e+09	-13.509	-39.934
9.999e+09	-13.511	-40.08
9.999e+09	-13.584	-40.189
9.999e+09	-13.519	-40.145
9.999e+09	-13.49	-40.006
9.999e+09	-13.663	-40.344
9.999e+09	-13.566	-40.322
9.999e+09	-13.78	-40.508
9.999e+09	-13.635	-40.636
9.999e+09	-13.749	-40.603
9.999e+09	-13.784	-40.746
9.999e+09	-13.736	-40.717
9.999e+09	-13.722	-40.64
9.999e+09	-13.685	-40.702
9.999e+09	-13.829	-41.05
9.999e+09	-13.804	-40.822
9.999e+09	-13.847	-41.149
9.999e+09	-13.804	-41.2
9.999e+09	-13.899	-41.132
9.999e+09	-13.779	-41.558
9.999e+09	-13.981	-41.404
9.999e+09	-13.819	-41.517
9.999e+09	-13.941	-41.499
9.999e+09	-13.868	-41.735
9.999e+09	-13.995	-41.603
9.999e+09	-13.931	-41.704
9.999e+09	-13.962	-41.693
9.999e+09	-14.069	-41.749
9.999e+09	-13.89	-41.989
9.999e+09	-14.035	-41.851
9.999e+09	-13.964	-42.014
9.999e+09	-13.905	-42.115
9.999e+09	-14.08	-42.23
9.999e+09	-14.262	-42.28
9.999e+09	-14.054	-42.499
9.999e+09	-14.08	-42.471
9.999e+09	-14.207	-42.566
9.999e+09	-14.202	-42.515
9.999e+09	-14.197	-42.679
9.999e+09	-14.138	-42.8
9.999e+09	-14.145	-42.858
9.999e+09	-14.386	-43.009
9.999e+09	-14.259	-42.849
9.999e+09	-14.307	-43.114
9.999e+09	-14.461	-43.159
9.999e+09	-14.372	-43.296
9.999e+09	-14.463	-43.41
9.999e+09	-14.365	-43.302
9.999e+09	-14.425	-43.367
9.999e+09	-14.441	-43.512
9.999e+09	-14.392	-43.294
9.999e+09	-14.466	-43.668
9.999e+09	-14.499	-43.564
9.999e+09	-14.4	-43.611
9.999e+09	-14.204	-43.702
9.999e+09	-14.441	-43.566
9.999e+09	-14.356	-43.731
9.999e+09	-14.367	-43.962
9.999e+09	-14.466	-43.963
9.999e+09	-14.47	-44.161
9.999e+09	-14.616	-44.349
9.999e+09	-14.637	-44.267
9.999e+09	-14.569	-44.346
9.999e+09	-14.512	-44.238
9.999e+09	-14.51	-44.06
9.999e+09	-14.374	-44.149
9.999e+09	-14.433	-44.011
9.999e+09	-14.348	-44.142
9.999e+09	-14.391	-44.121
9.999e+09	-14.413	-44.285
9.999e+09	-14.378	-44.229
9.999e+09	-14.478	-44.284
9.999e+09	-14.348	-44.416
9.999e+09	-14.472	-44.596
9.999e+09	-14.485	-44.565
9.999e+09	-14.34	-44.783
9.999e+09	-14.388	-44.79
9.999e+09	-14.442	-44.593
9.999e+09	-14.518	-44.816
9.999e+09	-14.612	-45.164
9.999e+09	-14.61	-45.155
9.999e+09	-14.648	-44.963
9.999e+09	-14.668	-45.226
9.999e+09	-14.807	-45.347
9.999e+09	-14.862	-45.51
9.999e+09	-14.902	-45.561
9.999e+09	-15.085	-45.884
9.999e+09	-15.037	-45.868
9.999e+09	-15.136	-45.914
9.999e+09	-15.115	-46.114
9.999e+09	-15.168	-46.16
9.999e+09	-15.225	-46.222
9.999e+09	-15.114	-46.223
9.999e+09	-15.123	-46.598
9.999e+09	-15.212	-46.614
9.999e+09	-15.324	-46.745
9.999e+09	-15.313	-46.783
9.999e+09	-15.473	-46.601
9.999e+09	-15.263	-46.573
9.999e+09	-15.243	-46.607
9.999e+09	-15.18	-46.699
9.999e+09	-15.095	-46.52
9.999e+09	-15.169	-46.595
9.999e+09	-14.984	-46.686
9.999e+09	-15.163	-46.462
9.999e+09	-15.106	-46.758
9.999e+09	-15.123	-46.807
9.999e+09	-15.048	-46.904
9.999e+09	-15.13	-47.182
9.999e+09	-15.246	-47.1
9.999e+09	-15.028	-47.106
9.999e+09	-15.116	-47.086
9.999e+09	-15.114	-47.127
9.999e+09	-15.096	-47.24
9.999e+09	-15.288	-47.061
9.999e+09	-15.21	-47.33
9.999e+09	-15.249	-47.402
9.999e+09	-15.306	-47.266
9.999e+09	-15.406	-47.725
9.999e+09	-15.503	-47.937
9.999e+09	-15.452	-48.014
9.9991e+09	-15.733	-48.296
9.9991e+09	-15.829	-48.707
9.9991e+09	-15.85	-48.479
9.9991e+09	-15.809	-48.838
9.9991e+09	-15.917	-48.791
9.9991e+09	-16.011	-49.037
9.9991e+09	-16.055	-49.086
9.9991e+09	-16.029	-49.231
9.9991e+09	-16.125	-49.199
9.9991e+09	-16.134	-49.399
9.9991e+09	-16.217	-49.368
9.9991e+09	-16.081	-49.294
9.9991e+09	-16.095	-49.896
9.9991e+09	-16.099	-49.483
9.9991e+09	-16.073	-49.144
9.9991e+09	-16.244	-49.44
9.9991e+09	-16.082	-49.196
9.9991e+09	-15.964	-49.221
9.9991e+09	-16.031	-49.118
9.9991e+09	-15.781	-48.934
9.9991e+09	-15.85	-49.08
9.9991e+09	-15.821	-49.281
9.9991e+09	-15.943	-49.293
9.9991e+09	-15.945	-49.341
9.9991e+09	-15.817	-49.358
9.9991e+09	-15.926	-49.406
9.9991e+09	-16.108	-49.802
9.9991e+09	-15.936	-49.867
9.9991e+09	-16.012	-49.856
9.9991e+09	-16.149	-50.093
9.9991e+09	-16.24	-50.224
9.9991e+09	-16.303	-50.295
9.9991e+09	-16.221	-50.212
9.9991e+09	-16.433	-50.449
9.9991e+09	-16.358	-50.556
9.9991e+09	-16.495	-50.929
9.9991e+09	-16.345	-50.787
9.9991e+09	-16.514	-50.746
9.9991e+09	-16.261	-50.545
9.9991e+09	-16.227	-50.675
9.9991e+09	-16.245	-50.292
9.9991e+09	-16.413	-50.339
9.9991e+09	-16.504	-50.576
9.9991e+09	-16.471	-50.622
9.9991e+09	-16.691	-50.675
9.9991e+09	-16.753	-51.396
9.9991e+09	-17.014	-51.161
9.9991e+09	-16.949	-51.476
9.9991e+09	-16.955	-52.097
9.9991e+09	-16.993	-51.794
9.9991e+09	-17.025	-52.017
9.9991e+09	-17.169	-52.659
9.9991e+09	-16.979	-52.181
9.9991e+09	-17.01	-52.026
9.9991e+09	-16.913	-51.83
9.9991e+09	-16.935	-51.975
9.9991e+09	-17.005	-52.099
9.9991e+09	-16.809	-51.725
9.9991e+09	-17.09	-52.041
9.9991e+09	-16.929	-52.215
9.9991e+09	-17.067	-52.306
9.9991e+09	-17.174	-52.322
9.9991e+09	-17.134	-52.587
9.9991e+09	-17.348	-52.649
9.9991e+09	-17.32	-53.025
9.9991e+09	-17.338	-53.107
9.9991e+09	-17.33	-53.012
9.9991e+09	-17.642	-53.408
9.9991e+09	-17.697	-53.766
9.9991e+09	-17.813	-53.768
9.9991e+09	-17.767	-53.729
9.9991e+09	-17.54	-53.622
9.9991e+09	-17.715	-53.554
9.9991e+09	-17.583	-53.406
9.9991e+09	-17.477	-53.232
9.9991e+09	-17.501	-53.199
9.9991e+09	-17.65	-53.562
9.9991e+09	-17.579	-53.614
9.9991e+09	-17.528	-53.178
9.9991e+09	-17.56	-53.273
9.9991e+09	-17.826	-53.561
9.9991e+09	-17.717	-53.525
9.9991e+09	-17.616	-53.431
9.9991e+09	-17.561	-53.449
9.9991e+09	-17.767	-53.707
9.9991e+09	-17.566	-53.624
9.9991e+09	-17.797	-53.866
9.9991e+09	-17.834	-53.712
9.9991e+09	-17.841	-53.997
9.9991e+09	-17.936	-54.228
9.9991e+09	-17.866	-54.577
9.9991e+09	-18.146	-54.177
9.9991e+09	-18.188	-54.551
9.9991e+09	-18.31	-55.26
9.9991e+09	-18.436	-55.221
9.9991e+09	-18.361	-55.305
9.9991e+09	-18.447	-55.131
9.9991e+09	-18.54	-55.837
9.9991e+09	-18.525	-55.695
9.9991e+09	-18.541	-55.942
9.9991e+09	-18.609	-56.265
9.9991e+09	-18.581	-56.4
9.9991e+09	-18.442	-56.232
9.9991e+09	-18.448	-56.017
9.9991e+09	-18.734	-56.305
9.9991e+09	-18.648	-56.545
9.9991e+09	-18.713	-56.277
9.9991e+09	-18.773	-55.917
9.9991e+09	-18.811	-56.124
9.9991e+09	-18.543	-56.039
9.9991e+09	-18.489	-55.548
9.9991e+09	-18.481	-55.496
9.9991e+09	-18.385	-54.983
9.9991e+09	-18.614	-55.453
9.9991e+09	-18.553	-55.388
9.9991e+09	-18.768	-55.571
9.9991e+09	-18.691	-55.443
9.9991e+09	-18.42	-55.732
9.9991e+09	-18.605	-55.501
9.9991e+09	-18.443	-55.959
9.9991e+09	-18.664	-55.897
9.9991e+09	-19.049	-56.627
9.9991e+09	-18.803	-56.639
9.9991e+09	-18.985	-57.106
9.9991e+09	-18.9	-56.611
9.9991e+09	-18.875	-56.542
9.9991e+09	-18.769	-56.594
9.9991e+09	-18.761	-56.156
9.9991e+09	-18.809	-56.347
9.9991e+09	-18.758	-56.184
9.9991e+09	-18.87	-56.446
9.9991e+09	-19.062	-56.599
9.9991e+09	-18.991	-57.009
9.9991e+09	-19.169	-56.949
9.9991e+09	-19.383	-57.044
9.9991e+09	-19.389	-57.269
9.9991e+09	-19.552	-57.397
9.9991e+09	-19.603	-57.249
9.9991e+09	-19.542	-56.983
9.9991e+09	-19.243	-57.241
9.9991e+09	-19.453	-57.155
9.9991e+09	-19.522	-56.953
9.9991e+09	-19.451	-57.107
9.9991e+09	-19.37	-57.039
9.9991e+09	-19.336	-57.112
9.9991e+09	-19.663	-57.207
9.9991e+09	-19.623	-57.255
9.9991e+09	-19.501	-57.381
9.9991e+09	-19.665	-57.486
9.9991e+09	-19.602	-57.576
9.9991e+09	-19.693	-57.54
9.9991e+09	-19.76	-57.705
9.9991e+09	-19.744	-58.03
9.9991e+09	-19.781	-57.81
9.9991e+09	-19.868	-57.523
9.9991e+09	-19.927	-57.817
9.9991e+09	-19.893	-57.934
9.9991e+09	-20.089	-57.635
9.9991e+09	-20.032	-57.846
9.9991e+09	-19.813	-58.361
9.9991e+09	-20.194	-57.971
9.9991e+09	-20.122	-58.084
9.9991e+09	-20.146	-58.355
9.9991e+09	-20.109	-58.288
9.9991e+09	-20.364	-58.593
9.9991e+09	-20.436	-58.346
9.9991e+09	-20.375	-58.487
9.9991e+09	-20.703	-59.076
9.9991e+09	-20.822	-59.863
9.9991e+09	-21.141	-60.207
9.9991e+09	-21.047	-60.302
9.9991e+09	-21.119	-60.575
9.9991e+09	-21.259	-60.851
9.9991e+09	-21.104	-61.175
9.9991e+09	-21.174	-61.38
9.9991e+09	-21.659	-61.526
9.9991e+09	-21.226	-61.483
9.9991e+09	-21.253	-61.614
9.9991e+09	-21.617	-61.342
9.9991e+09	-21.484	-61.807
9.9991e+09	-21.523	-61.684
9.9991e+09	-21.208	-61.744
9.9991e+09	-21.839	-62.106
9.9991e+09	-21.709	-61.766
9.9991e+09	-21.752	-62.152
9.9991e+09	-21.971	-61.82
9.9991e+09	-22.046	-61.994
9.9991e+09	-21.722	-61.803
9.9991e+09	-21.708	-61.813
9.9991e+09	-21.72	-61.872
9.9991e+09	-21.635	-60.978
9.9991e+09	-21.81	-61.095
9.9991e+09	-21.865	-61.649
9.9991e+09	-21.865	-61.602
9.9991e+09	-21.772	-61.81
9.9991e+09	-22.007	-62.615
9.9991e+09	-22.274	-62.635
9.9991e+09	-22.281	-63.603
9.9991e+09	-22.786	-63.908
9.9991e+09	-22.537	-63.933
9.9991e+09	-22.586	-63.791
9.9991e+09	-22.837	-63.76
9.9991e+09	-22.667	-63.929
9.9991e+09	-22.569	-63.876
9.9991e+09	-22.7	-64.527
9.9991e+09	-22.922	-64.286
9.9991e+09	-23.004	-63.421
9.9991e+09	-22.811	-63.626
9.9991e+09	-22.657	-63.299
9.9991e+09	-22.567	-63.023
9.9991e+09	-22.642	-62.976
9.9991e+09	-22.369	-63.165
9.9991e+09	-22.518	-63.597
9.9991e+09	-22.837	-62.653
9.9991e+09	-22.858	-62.219
9.9991e+09	-23.218	-63.537
9.9991e+09	-23.094	-63.094
9.9991e+09	-23.094	-64.181
9.9991e+09	-23.305	-64.15
9.9991e+09	-23.253	-64.421
9.9991e+09	-23.314	-64.816
9.9991e+09	-23.813	-64.822
9.9991e+09	-23.531	-64.941
9.9991e+09	-24.035	-65.452
9.9991e+09	-23.802	-65.429
9.9991e+09	-23.741	-65.624
9.9991e+09	-24.269	-66.125
9.9991e+09	-23.953	-66.066
9.9991e+09	-24.417	-65.837
9.9991e+09	-24.73	-65.54
9.9991e+09	-24.481	-65.18
9.9991e+09	-24.546	-65.014
9.9991e+09	-24.634	-65.944
9.9991e+09	-24.871	-66.189
9.9991e+09	-24.798	-66.214
9.9991e+09	-24.781	-67.468
9.9991e+09	-24.762	-66.175
9.9991e+09	-24.944	-66.538
9.9991e+09	-25.295	-66.086
9.9991e+09	-24.624	-65.57
9.9991e+09	-24.554	-65.152
9.9991e+09	-24.879	-65.689
9.9991e+09	-24.715	-64.373
9.9991e+09	-24.828	-63.271
9.9991e+09	-24.577	-64.255
9.9991e+09	-24.638	-63.839
9.9991e+09	-24.927	-62.906
9.9991e+09	-24.741	-63.24
9.9991e+09	-24.661	-63.884
9.9991e+09	-24.945	-63.099
9.9991e+09	-24.291	-63.353
9.9991e+09	-24.592	-63.705
9.9991e+09	-24.591	-63.947
9.9991e+09	-24.546	-64.009
9.9991e+09	-25.357	-65.048
9.9991e+09	-25.886	-67.714
9.9991e+09	-26.126	-67.911
9.9991e+09	-26.087	-68.405
9.9991e+09	-26.192	-70.203
9.9991e+09	-26.379	-70.147
9.9991e+09	-26.81	-71.015
9.9991e+09	-26.979	-71.195
9.9991e+09	-27.474	-71.365
9.9991e+09	-27.092	-71.606
9.9991e+09	-26.616	-69.765
9.9991e+09	-27.307	-70.393
9.9991e+09	-27.345	-71.999
9.9991e+09	-27.273	-71.098
9.9991e+09	-27.043	-71.725
9.9991e+09	-27.305	-72.182
9.9991e+09	-27.423	-72.076
9.9991e+09	-27.366	-71.886
9.9991e+09	-27.62	-71.679
9.9991e+09	-27.48	-71.463
9.9991e+09	-27.689	-73.6
9.9991e+09	-27.834	-72.819
9.9991e+09	-28.42	-71.242
9.9991e+09	-28.258	-72.656
9.9991e+09	-27.769	-71.405
9.9991e+09	-27.993	-72.442
9.9991e+09	-27.997	-72.024
9.9991e+09	-27.477	-71.065
9.9991e+09	-27.98	-70.37
9.9991e+09	-28.303	-72.396
9.9991e+09	-28.667	-71.657
9.9991e+09	-27.847	-71.107
9.9991e+09	-28.338	-71.787
9.9991e+09	-29.031	-72.65
9.9991e+09	-29.651	-74.252
9.9991e+09	-28.529	-71.419
9.9991e+09	-29.783	-74.761
9.9991e+09	-29.258	-74.662
9.9991e+09	-29.43	-74.477
9.9991e+09	-30.299	-75.373
9.9991e+09	-30.55	-75.702
9.9991e+09	-30.596	-75.875
9.9991e+09	-30.91	-76.377
9.9991e+09	-30.321	-76.783
9.9991e+09	-31.037	-76.121
9.9991e+09	-31.354	-77.52
9.9992e+09	-30.603	-75.731
9.9992e+09	-31.409	-76.427
9.9992e+09	-31.117	-76.851
9.9992e+09	-31.021	-76.919
9.9992e+09	-31.568	-76.485
9.9992e+09	-30.939	-75.853
9.9992e+09	-31.234	-75.799
9.9992e+09	-30.576	-73.111
9.9992e+09	-31.347	-73.27
9.9992e+09	-30.859	-73.675
9.9992e+09	-30.332	-69.286
9.9992e+09	-30.631	-68.516
9.9992e+09	-30.431	-65.754
9.9992e+09	-30.558	-67.861
9.9992e+09	-32.07	-69.506
9.9992e+09	-32	-67.679
9.9992e+09	-31.306	-67.703
9.9992e+09	-30.058	-66.019
9.9992e+09	-30.56	-65.272
9.9992e+09	-31.367	-64.239
9.9992e+09	-31.587	-62.521
9.9992e+09	-32.116	-64.737
9.9992e+09	-32.011	-65.706
9.9992e+09	-33.002	-65.065
9.9992e+09	-33.611	-62.788
9.9992e+09	-32.024	-64.61
9.9992e+09	-32.326	-65.347
9.9992e+09	-31.912	-64.357
9.9992e+09	-33.185	-62.62
9.9992e+09	-32.918	-63.842
9.9992e+09	-33.405	-63.314
9.9992e+09	-33.586	-65.015
9.9992e+09	-33.01	-64.315
9.9992e+09	-34.814	-63.305
9.9992e+09	-35.081	-62.624
9.9992e+09	-34.601	-63.393
9.9992e+09	-35.674	-64.457
9.9992e+09	-35.286	-66.464
9.9992e+09	-36.962	-66.416
9.9992e+09	-35.367	-67.197
9.9992e+09	-38.004	-64.033
9.9992e+09	-39.818	-65.219
9.9992e+09	-37.58	-70.005
9.9992e+09	-39.988	-75.921
9.9992e+09	-43.571	-89.33
9.9992e+09	-42.253	-82.832
9.9992e+09	-41.274	-86.839
9.9992e+09	-43.962	-96.42
9.9992e+09	-43.871	-91.358
9.9992e+09	-44.833	-101.6
[truncated: 7,001 more rows]
