# Supplementary material for: Optical vector analysis with attometer resolution, 90-dB dynamic range and THz bandwidth
Source: Nat Commun. 2019 Nov 13;10:5135. doi: 10.1038/s41467-019-13129-x (PMC6853945; doi:10.1038/s41467-019-13129-x)
Supplement: Supplementary file 2 — Source Data [file 41467_2019_13129_MOESM2_ESM.zip › Source Data/Fig.5a-Simulation.csv]

9.999	0	65.107
9.999	0.0026978	65.044
9.999	0.031667	64.982
9.999	0.039454	64.92
9.999	-0.033589	64.858
9.9991	0.14302	64.796
9.9991	0.048222	64.733
9.9991	0.10005	64.671
9.9991	0.11524	64.609
9.9991	-0.016888	64.547
9.9991	0.09817	64.485
9.9991	0.010336	64.423
9.9991	0.069977	64.36
9.9991	-0.0076646	64.298
9.9991	0.093031	64.236
9.9991	0.020033	64.174
9.9991	0.045137	64.112
9.9991	0.15044	64.049
9.9991	0.0062758	63.987
9.9991	0.15894	63.925
9.9991	0.12714	63.863
9.9991	0.097045	63.801
9.9991	0.1884	63.739
9.9991	0.096379	63.676
9.9991	0.19517	63.614
9.9991	0.067329	63.552
9.9991	0.11449	63.49
9.9991	0.15248	63.428
9.9991	0.16957	63.365
9.9991	0.13221	63.303
9.9991	0.19937	63.241
9.9991	0.13476	63.179
9.9991	0.082138	63.117
9.9991	0.15391	63.054
9.9991	0.18974	62.992
9.9991	0.28069	62.93
9.9991	0.18705	62.868
9.9991	0.30123	62.806
9.9991	0.18961	62.744
9.9991	0.17775	62.681
9.9991	0.13576	62.619
9.9991	0.13274	62.557
9.9991	0.20109	62.495
9.9991	0.17932	62.433
9.9991	0.25382	62.37
9.9991	0.27534	62.308
9.9991	0.20737	62.246
9.9991	0.1932	62.184
9.9991	0.15494	62.122
9.9991	0.21912	62.059
9.9991	0.15654	61.997
9.9991	0.26361	61.935
9.9991	0.246	61.873
9.9991	0.17227	61.811
9.9991	0.16084	61.748
9.9991	0.26943	61.686
9.9991	0.19031	61.624
9.9991	0.23147	61.562
9.9991	0.23084	61.5
9.9991	0.29068	61.437
9.9991	0.2587	61.375
9.9991	0.28822	61.313
9.9991	0.25963	61.251
9.9991	0.30938	61.189
9.9991	0.27316	61.126
9.9991	0.26008	61.064
9.9991	0.27029	61.002
9.9991	0.33569	60.94
9.9991	0.2752	60.878
9.9991	0.26815	60.816
9.9991	0.27058	60.753
9.9991	0.39307	60.691
9.9991	0.2282	60.629
9.9991	0.30698	60.567
9.9991	0.41239	60.505
9.9991	0.33735	60.442
9.9991	0.31495	60.38
9.9991	0.29644	60.318
9.9991	0.2778	60.256
9.9991	0.38185	60.194
9.9991	0.36604	60.131
9.9991	0.46283	60.069
9.9991	0.34538	60.007
9.9991	0.39913	59.945
9.9991	0.35676	59.883
9.9991	0.37895	59.82
9.9991	0.38807	59.758
9.9991	0.31181	59.696
9.9991	0.39448	59.634
9.9991	0.44447	59.572
9.9991	0.4423	59.509
9.9991	0.34337	59.447
9.9991	0.3962	59.385
9.9991	0.5092	59.323
9.9991	0.43291	59.261
9.9991	0.42721	59.198
9.9991	0.38437	59.136
9.9991	0.31392	59.074
9.9991	0.44791	59.012
9.9991	0.378	58.95
9.9991	0.38736	58.887
9.9991	0.50292	58.825
9.9991	0.49469	58.763
9.9991	0.4628	58.701
9.9991	0.3846	58.639
9.9991	0.4273	58.576
9.9991	0.42988	58.514
9.9991	0.42167	58.452
9.9991	0.41309	58.39
9.9991	0.49253	58.328
9.9991	0.44659	58.265
9.9991	0.40972	58.203
9.9991	0.49435	58.141
9.9991	0.44321	58.079
9.9991	0.50829	58.017
9.9991	0.43314	57.954
9.9991	0.45299	57.892
9.9991	0.45292	57.83
9.9991	0.53509	57.768
9.9991	0.45557	57.706
9.9991	0.40127	57.643
9.9991	0.44813	57.581
9.9991	0.42513	57.519
9.9991	0.42086	57.457
9.9991	0.41383	57.394
9.9991	0.55346	57.332
9.9991	0.45412	57.27
9.9991	0.58598	57.208
9.9991	0.50742	57.146
9.9991	0.56608	57.083
9.9991	0.49246	57.021
9.9991	0.604	56.959
9.9991	0.45919	56.897
9.9991	0.56071	56.835
9.9991	0.50657	56.772
9.9991	0.56887	56.71
9.9991	0.50612	56.648
9.9991	0.52453	56.586
9.9991	0.60889	56.524
9.9991	0.50033	56.461
9.9991	0.48445	56.399
9.9991	0.50113	56.337
9.9991	0.49991	56.275
9.9991	0.5558	56.213
9.9991	0.52242	56.15
9.9991	0.53583	56.088
9.9991	0.54444	56.026
9.9991	0.5112	55.964
9.9991	0.62335	55.902
9.9991	0.63391	55.839
9.9991	0.46661	55.777
9.9991	0.61007	55.715
9.9991	0.56109	55.653
9.9991	0.51364	55.59
9.9991	0.56402	55.528
9.9991	0.62414	55.466
9.9991	0.52476	55.404
9.9991	0.64172	55.342
9.9991	0.59307	55.279
9.9991	0.64438	55.217
9.9991	0.65348	55.155
9.9991	0.54974	55.093
9.9991	0.57433	55.031
9.9991	0.60968	54.968
9.9991	0.65966	54.906
9.9991	0.65287	54.844
9.9991	0.57261	54.782
9.9991	0.65917	54.72
9.9991	0.58737	54.657
9.9991	0.61948	54.595
9.9991	0.61077	54.533
9.9991	0.68504	54.471
9.9991	0.59946	54.409
9.9991	0.78876	54.346
9.9991	0.73395	54.284
9.9991	0.7258	54.222
9.9991	0.6503	54.16
9.9991	0.6004	54.097
9.9991	0.62624	54.035
9.9991	0.6238	53.973
9.9991	0.69563	53.911
9.9991	0.70363	53.849
9.9991	0.66413	53.786
9.9991	0.62676	53.724
9.9991	0.58267	53.662
9.9991	0.65218	53.6
9.9991	0.81587	53.538
9.9991	0.70279	53.475
9.9991	0.74552	53.413
9.9991	0.61255	53.351
9.9991	0.62381	53.289
9.9991	0.73903	53.226
9.9991	0.66854	53.164
9.9991	0.6549	53.102
9.9991	0.76774	53.04
9.9991	0.68834	52.978
9.9991	0.73954	52.915
9.9991	0.7327	52.853
9.9991	0.64266	52.791
9.9991	0.79609	52.729
9.9991	0.68185	52.667
9.9991	0.8175	52.604
9.9991	0.71233	52.542
9.9991	0.76342	52.48
9.9991	0.76072	52.418
9.9991	0.79968	52.355
9.9991	0.68023	52.293
9.9991	0.79165	52.231
9.9991	0.79863	52.169
9.9991	0.65817	52.107
9.9991	0.6833	52.044
9.9991	0.80009	51.982
9.9991	0.78904	51.92
9.9991	0.76503	51.858
9.9991	0.85044	51.796
9.9991	0.81483	51.733
9.9991	0.66929	51.671
9.9991	0.65607	51.609
9.9991	0.74735	51.547
9.9991	0.80074	51.484
9.9991	0.74125	51.422
9.9991	0.7853	51.36
9.9991	0.7501	51.298
9.9991	0.78417	51.236
9.9991	0.80719	51.173
9.9991	0.77037	51.111
9.9991	0.84533	51.049
9.9991	0.8712	50.987
9.9991	0.77661	50.925
9.9991	0.79649	50.862
9.9991	0.80408	50.8
9.9991	0.75806	50.738
9.9991	0.79921	50.676
9.9991	0.80377	50.613
9.9991	0.81902	50.551
9.9991	0.75037	50.489
9.9991	0.80447	50.427
9.9991	0.81857	50.365
9.9991	0.82202	50.302
9.9991	0.76608	50.24
9.9991	0.86781	50.178
9.9991	0.82043	50.116
9.9991	0.87267	50.053
9.9991	0.8128	49.991
9.9991	0.78877	49.929
9.9991	0.83613	49.867
9.9991	0.78075	49.805
9.9991	0.76553	49.742
9.9991	0.97307	49.68
9.9991	0.80706	49.618
9.9991	0.80957	49.556
9.9991	0.87591	49.494
9.9991	0.89131	49.431
9.9991	0.77229	49.369
9.9991	0.84425	49.307
9.9991	0.75917	49.245
9.9991	0.92711	49.182
9.9991	0.87049	49.12
9.9991	0.85807	49.058
9.9991	0.80728	48.996
9.9991	0.8277	48.934
9.9991	0.87195	48.871
9.9991	0.95712	48.809
9.9991	0.87143	48.747
9.9991	0.84484	48.685
9.9991	0.86161	48.622
9.9991	0.92332	48.56
9.9991	0.71947	48.498
9.9991	0.87299	48.436
9.9991	0.83364	48.374
9.9991	0.90776	48.311
9.9991	0.94451	48.249
9.9991	0.90358	48.187
9.9991	0.93194	48.125
9.9991	0.9097	48.062
9.9991	0.90969	48
9.9991	0.86071	47.938
9.9991	0.85607	47.876
9.9991	0.8593	47.814
9.9991	0.89298	47.751
9.9991	0.8508	47.689
9.9991	0.90943	47.627
9.9991	0.92067	47.565
9.9991	0.8722	47.502
9.9991	0.9855	47.44
9.9991	0.84951	47.378
9.9991	0.89785	47.316
9.9991	0.94244	47.254
9.9991	0.91204	47.191
9.9991	0.97737	47.129
9.9991	0.99045	47.067
9.9991	0.84267	47.005
9.9991	0.95753	46.942
9.9991	0.85831	46.88
9.9991	0.95077	46.818
9.9991	0.93672	46.756
9.9991	0.89022	46.694
9.9991	0.93679	46.631
9.9991	0.96296	46.569
9.9991	0.9183	46.507
9.9991	0.92141	46.445
9.9991	0.89425	46.382
9.9991	0.96577	46.32
9.9991	0.93085	46.258
9.9991	0.96759	46.196
9.9991	0.91196	46.134
9.9991	1.017	46.071
9.9991	0.97427	46.009
9.9991	0.96981	45.947
9.9991	1.028	45.885
9.9991	0.98995	45.822
9.9991	0.97196	45.76
9.9991	1.0163	45.698
9.9991	0.97736	45.636
9.9991	0.99151	45.574
9.9991	1.0265	45.511
9.9991	1.0401	45.449
9.9991	0.96828	45.387
9.9991	1.0483	45.325
9.9991	0.8864	45.262
9.9991	0.94377	45.2
9.9991	1.0116	45.138
9.9991	1.0155	45.076
9.9991	0.99782	45.014
9.9991	1.0955	44.951
9.9991	1.0611	44.889
9.9991	0.98008	44.827
9.9991	1.0826	44.765
9.9991	0.9955	44.702
9.9991	0.99382	44.64
9.9991	0.93339	44.578
9.9991	0.9135	44.516
9.9991	0.96352	44.454
9.9991	0.98464	44.391
9.9991	1.0908	44.329
9.9991	1.0589	44.267
9.9991	0.99531	44.205
9.9991	0.94464	44.142
9.9991	0.96487	44.08
9.9992	1.072	44.018
9.9992	1.0921	43.956
9.9992	0.99842	43.894
9.9992	1.0272	43.831
9.9992	1.0153	43.769
9.9992	1.0563	43.707
9.9992	1.0685	43.645
9.9992	1.0153	43.582
9.9992	0.98312	43.52
9.9992	1.0698	43.458
9.9992	1.0165	43.396
9.9992	1.0775	43.333
9.9992	1.041	43.271
9.9992	1.0363	43.209
9.9992	1.0389	43.147
9.9992	1.0271	43.085
9.9992	1.0886	43.022
9.9992	1.0111	42.96
9.9992	1.0205	42.898
9.9992	1.0722	42.836
9.9992	0.97127	42.773
9.9992	1.0585	42.711
9.9992	1.0221	42.649
9.9992	0.98668	42.587
9.9992	1.0532	42.525
9.9992	1.0699	42.462
9.9992	1.071	42.4
9.9992	1.1187	42.338
9.9992	1.0704	42.276
9.9992	1.0378	42.213
9.9992	1.0378	42.151
9.9992	1.0467	42.089
9.9992	1.1044	42.027
9.9992	1.0544	41.964
9.9992	1.0436	41.902
9.9992	1.0955	41.84
9.9992	1.1026	41.778
9.9992	0.98029	41.716
9.9992	1.0284	41.653
9.9992	1.1034	41.591
9.9992	1.0961	41.529
9.9992	1.0803	41.467
9.9992	1.0514	41.404
9.9992	1.0753	41.342
9.9992	0.99715	41.28
9.9992	1.0343	41.218
9.9992	1.1061	41.156
9.9992	1.1598	41.093
9.9992	1.1119	41.031
9.9992	1.095	40.969
9.9992	1.0153	40.907
9.9992	1.0453	40.844
9.9992	1.1211	40.782
9.9992	1.137	40.72
9.9992	1.0938	40.658
9.9992	1.1273	40.595
9.9992	0.98654	40.533
9.9992	1.0764	40.471
9.9992	1.055	40.409
9.9992	1.0953	40.347
9.9992	1.1394	40.284
9.9992	1.0774	40.222
9.9992	1.0297	40.16
9.9992	1.0414	40.098
9.9992	1.09	40.035
9.9992	1.0812	39.973
9.9992	1.0682	39.911
9.9992	1.172	39.849
9.9992	1.1706	39.787
9.9992	1.0065	39.724
9.9992	1.1302	39.662
9.9992	1.0408	39.6
9.9992	1.0594	39.538
9.9992	1.1187	39.475
9.9992	1.2373	39.413
9.9992	1.0948	39.351
9.9992	1.0832	39.289
9.9992	1.0748	39.226
9.9992	1.126	39.164
9.9992	1.0975	39.102
9.9992	1.0728	39.04
9.9992	1.1134	38.978
9.9992	1.1842	38.915
9.9992	1.0817	38.853
9.9992	1.0924	38.791
9.9992	1.0487	38.729
9.9992	1.0417	38.666
9.9992	1.1357	38.604
9.9992	1.1594	38.542
9.9992	1.0785	38.48
9.9992	1.1681	38.417
9.9992	1.0511	38.355
9.9992	1.1815	38.293
9.9992	1.1909	38.231
9.9992	1.1127	38.169
9.9992	1.0811	38.106
9.9992	1.1526	38.044
9.9992	1.113	37.982
9.9992	1.1494	37.92
9.9992	1.0872	37.857
9.9992	1.1856	37.795
9.9992	1.0925	37.733
9.9992	1.1468	37.671
9.9992	1.2216	37.608
9.9992	1.1055	37.546
9.9992	1.1481	37.484
9.9992	1.2601	37.422
9.9992	1.1401	37.36
9.9992	1.1596	37.297
9.9992	1.1565	37.235
9.9992	1.0923	37.173
9.9992	1.1336	37.111
9.9992	1.1569	37.048
9.9992	1.0943	36.986
9.9992	1.102	36.924
9.9992	1.1784	36.862
9.9992	1.0639	36.799
9.9992	1.0827	36.737
9.9992	1.1999	36.675
9.9992	1.1019	36.613
9.9992	1.1204	36.551
9.9992	1.1564	36.488
9.9992	1.168	36.426
9.9992	1.2118	36.364
9.9992	1.1127	36.302
9.9992	1.1672	36.239
9.9992	1.1868	36.177
9.9992	1.1462	36.115
9.9992	1.1815	36.053
9.9992	1.1175	35.99
9.9992	1.2055	35.928
9.9992	1.0567	35.866
9.9992	1.1825	35.804
9.9992	1.1775	35.742
9.9992	1.1812	35.679
9.9992	1.1273	35.617
9.9992	1.0869	35.555
9.9992	1.1021	35.493
9.9992	1.0931	35.43
9.9992	1.1725	35.368
9.9992	1.1973	35.306
9.9992	1.1845	35.244
9.9992	1.1018	35.181
9.9992	1.1841	35.119
9.9992	1.1749	35.057
9.9992	1.1356	34.995
9.9992	1.1681	34.933
9.9992	1.1093	34.87
9.9992	1.1746	34.808
9.9992	1.1906	34.746
9.9992	1.1443	34.684
9.9992	1.1794	34.621
9.9992	1.1758	34.559
9.9992	1.1585	34.497
9.9992	1.2217	34.435
9.9992	1.2262	34.372
9.9992	1.0938	34.31
9.9992	1.1559	34.248
9.9992	1.1891	34.186
9.9992	1.1194	34.124
9.9992	1.1043	34.061
9.9992	1.0537	33.999
9.9992	1.1747	33.937
9.9992	1.2637	33.875
9.9992	1.1989	33.812
9.9992	1.2413	33.75
9.9992	1.1751	33.688
9.9992	1.2713	33.626
9.9992	1.1663	33.563
9.9992	1.268	33.501
9.9992	1.1953	33.439
9.9992	1.0943	33.377
9.9992	1.1595	33.315
9.9992	1.2059	33.252
9.9992	1.1206	33.19
9.9992	1.2181	33.128
9.9992	1.1489	33.066
9.9992	1.1338	33.003
9.9992	1.1879	32.941
9.9992	1.2542	32.879
9.9992	1.1301	32.817
9.9992	1.1656	32.754
9.9992	1.1318	32.692
9.9992	1.1622	32.63
9.9992	1.1411	32.568
9.9992	1.1993	32.506
9.9992	1.165	32.443
9.9992	1.1688	32.381
9.9992	1.1254	32.319
9.9992	1.1495	32.257
9.9992	1.2072	32.194
9.9992	1.223	32.132
9.9992	1.1448	32.07
9.9992	1.1614	32.008
9.9992	1.2809	31.945
9.9992	1.2101	31.883
9.9992	1.0646	31.821
9.9992	1.1905	31.759
9.9992	1.1586	31.697
9.9992	1.1161	31.634
9.9992	1.1901	31.572
9.9992	1.194	31.51
9.9992	1.1661	31.448
9.9992	1.2358	31.385
9.9992	1.1403	31.323
9.9992	1.2149	31.261
9.9992	1.1134	31.199
9.9992	1.1274	31.136
9.9992	1.1566	31.074
9.9992	1.223	31.012
9.9992	1.1906	30.95
9.9992	1.1582	30.888
9.9992	1.1065	30.825
9.9992	1.2214	30.763
9.9992	1.2349	30.701
9.9992	1.2018	30.639
9.9992	1.1879	30.576
9.9992	1.1372	30.514
9.9992	1.1947	30.452
9.9992	1.0983	30.39
9.9992	1.1511	30.327
9.9992	1.1859	30.265
9.9992	1.1307	30.203
9.9992	1.2279	30.141
9.9992	1.1878	30.079
9.9992	1.1533	30.016
9.9992	1.1399	29.954
9.9992	1.021	29.892
9.9992	1.215	29.83
9.9992	1.2464	29.767
9.9992	1.0765	29.705
9.9992	1.1689	29.643
9.9992	1.0955	29.581
9.9992	1.1717	29.518
9.9992	1.1992	29.456
9.9992	1.1974	29.394
9.9992	1.2346	29.332
9.9992	1.1853	29.27
9.9992	1.1961	29.207
9.9992	1.0789	29.145
9.9992	1.1578	29.083
9.9992	1.0991	29.021
9.9992	1.2468	28.958
9.9992	1.2177	28.896
9.9992	1.1377	28.834
9.9992	1.2149	28.772
9.9992	1.1424	28.709
9.9992	1.2387	28.647
9.9992	1.2029	28.585
9.9992	1.2054	28.523
9.9992	1.2256	28.461
9.9992	1.2396	28.398
9.9992	1.1758	28.336
9.9992	1.2157	28.274
9.9992	1.1754	28.212
9.9992	1.2192	28.149
9.9992	1.2294	28.087
9.9992	1.1533	28.025
9.9992	1.1041	27.963
9.9992	1.2401	27.9
9.9992	1.1768	27.838
9.9992	1.1319	27.776
9.9992	1.1471	27.714
9.9992	1.1632	27.652
9.9992	1.1977	27.589
9.9992	1.1208	27.527
9.9992	1.1704	27.465
9.9992	1.1451	27.403
9.9992	1.1371	27.34
9.9992	1.2332	27.278
9.9992	1.0824	27.216
9.9992	1.1478	27.154
9.9992	1.1259	27.091
9.9992	1.2029	27.029
9.9992	1.224	26.967
9.9992	1.1195	26.905
9.9992	1.2276	26.843
9.9992	1.2738	26.78
9.9992	1.1643	26.718
9.9992	1.1107	26.656
9.9992	1.1691	26.594
9.9992	1.151	26.531
9.9992	1.0608	26.469
9.9992	1.1494	26.407
9.9992	1.1542	26.345
9.9992	1.1526	26.282
9.9992	1.199	26.22
9.9992	1.111	26.158
9.9992	1.2183	26.096
9.9992	1.0818	26.034
9.9992	1.1292	25.971
9.9992	1.0849	25.909
9.9992	1.1043	25.847
9.9992	1.0596	25.785
9.9992	1.1752	25.722
9.9992	1.1409	25.66
9.9992	1.1446	25.598
9.9992	1.1748	25.536
9.9992	1.054	25.473
9.9992	1.1443	25.411
9.9992	1.1485	25.349
9.9992	1.1765	25.287
9.9992	1.0595	25.225
9.9992	1.143	25.162
9.9992	1.1985	25.1
9.9992	1.1742	25.038
9.9992	1.1516	24.976
9.9992	1.0681	24.913
9.9992	1.0795	24.851
9.9992	1.1121	24.789
9.9992	1.1514	24.727
9.9992	1.094	24.664
9.9992	1.1536	24.602
9.9992	1.0543	24.54
9.9992	1.2258	24.478
9.9992	1.1133	24.416
9.9992	1.1567	24.353
9.9992	1.0784	24.291
9.9992	1.144	24.229
9.9992	1.1369	24.167
9.9992	1.0846	24.104
9.9992	1.2524	24.042
9.9992	1.1355	23.98
9.9992	1.1436	23.918
9.9992	1.0759	23.855
9.9992	1.1061	23.793
9.9992	1.1172	23.731
9.9992	1.1581	23.669
9.9992	1.1853	23.607
9.9992	1.2445	23.544
9.9992	1.1513	23.482
9.9992	1.1669	23.42
9.9992	1.1195	23.358
9.9993	1.1474	23.295
9.9993	1.0721	23.233
9.9993	1.0785	23.171
9.9993	1.1401	23.109
9.9993	1.1183	23.046
9.9993	1.1628	22.984
9.9993	1.1841	22.922
9.9993	1.1	22.86
9.9993	1.0974	22.798
9.9993	1.0855	22.735
9.9993	1.074	22.673
9.9993	1.1527	22.611
9.9993	1.052	22.549
9.9993	1.1686	22.486
9.9993	1.1347	22.424
9.9993	1.0842	22.362
9.9993	1.1072	22.3
9.9993	1.1032	22.237
9.9993	0.99752	22.175
9.9993	1.1452	22.113
9.9993	1.1257	22.051
9.9993	1.0581	21.989
9.9993	1.0442	21.926
9.9993	1.1037	21.864
9.9993	1.0527	21.802
9.9993	1.1516	21.74
9.9993	1.0349	21.677
9.9993	1.1327	21.615
9.9993	1.0833	21.553
9.9993	1.0747	21.491
9.9993	1.0611	21.429
9.9993	1.1335	21.366
9.9993	1.1085	21.304
9.9993	1.0821	21.242
9.9993	1.0637	21.18
9.9993	1.0119	21.117
9.9993	1.2007	21.055
9.9993	1.0327	20.993
9.9993	1.1276	20.931
9.9993	1.0917	20.868
9.9993	1.0443	20.806
9.9993	0.96171	20.744
9.9993	1.0956	20.682
9.9993	1.0201	20.62
9.9993	1.0378	20.557
9.9993	1.073	20.495
9.9993	1.1085	20.433
9.9993	1.0812	20.371
9.9993	1.0384	20.308
9.9993	1.0544	20.246
9.9993	1.0935	20.184
9.9993	1.0966	20.122
9.9993	1.0803	20.06
9.9993	1.1034	19.997
9.9993	1.0776	19.935
9.9993	1.0393	19.873
9.9993	1.0261	19.811
9.9993	1.1746	19.748
9.9993	1.0861	19.686
9.9993	1.016	19.624
9.9993	0.9874	19.562
9.9993	0.98633	19.499
9.9993	1.0325	19.437
9.9993	0.95159	19.375
9.9993	1.095	19.313
9.9993	1.0562	19.251
9.9993	1.0891	19.188
9.9993	0.9698	19.126
9.9993	0.97922	19.064
9.9993	0.98909	19.002
9.9993	1.0354	18.939
9.9993	1.0356	18.877
9.9993	0.98963	18.815
9.9993	1.0297	18.753
9.9993	1.1302	18.691
9.9993	1.086	18.628
9.9993	1.0973	18.566
9.9993	1.123	18.504
9.9993	1.0008	18.442
9.9993	0.93113	18.379
9.9993	1.1064	18.317
9.9993	1.1254	18.255
9.9993	0.98997	18.193
9.9993	1.1155	18.131
9.9993	1.0439	18.068
9.9993	1.086	18.006
9.9993	1.0292	17.944
9.9993	1.0161	17.882
9.9993	0.85211	17.819
9.9993	0.99202	17.757
9.9993	1.0199	17.695
9.9993	1.014	17.633
9.9993	0.93297	17.57
9.9993	0.9877	17.508
9.9993	1.1066	17.446
9.9993	0.94341	17.384
9.9993	0.98447	17.322
9.9993	1.0286	17.259
9.9993	0.99372	17.197
9.9993	1.038	17.135
9.9993	0.99682	17.073
9.9993	1.0391	17.01
9.9993	0.93203	16.948
9.9993	0.92614	16.886
9.9993	0.96641	16.824
9.9993	1.0365	16.762
9.9993	1.0005	16.699
9.9993	0.96485	16.637
9.9993	0.93179	16.575
9.9993	0.93971	16.513
9.9993	1.0351	16.45
9.9993	0.89531	16.388
9.9993	0.91488	16.326
9.9993	0.90928	16.264
9.9993	0.97478	16.202
9.9993	0.89155	16.139
9.9993	0.92307	16.077
9.9993	0.9379	16.015
9.9993	1.0446	15.953
9.9993	0.94885	15.89
9.9993	0.89738	15.828
9.9993	0.86913	15.766
9.9993	0.91666	15.704
9.9993	0.90543	15.642
9.9993	0.89758	15.579
9.9993	1.0091	15.517
9.9993	0.96862	15.455
9.9993	0.9778	15.393
9.9993	0.82817	15.33
9.9993	0.97755	15.268
9.9993	1.0359	15.206
9.9993	0.91659	15.144
9.9993	1.0028	15.082
9.9993	0.93512	15.019
9.9993	0.84761	14.957
9.9993	0.92946	14.895
9.9993	0.94409	14.833
9.9993	0.92616	14.77
9.9993	0.9075	14.708
9.9993	1.0094	14.646
9.9993	0.99793	14.584
9.9993	0.90338	14.522
9.9993	0.89533	14.459
9.9993	0.92262	14.397
9.9993	0.88584	14.335
9.9993	0.89591	14.273
9.9993	0.8816	14.21
9.9993	0.85326	14.148
9.9993	0.96963	14.086
9.9993	0.89448	14.024
9.9993	0.88477	13.962
9.9993	0.86785	13.899
9.9993	0.90331	13.837
9.9993	0.88106	13.775
9.9993	0.89765	13.713
9.9993	0.89308	13.65
9.9993	0.90894	13.588
9.9993	0.90506	13.526
9.9993	0.83431	13.464
9.9993	0.83359	13.402
9.9993	0.84094	13.339
9.9993	0.92845	13.277
9.9993	0.97989	13.215
9.9993	0.85649	13.153
9.9993	0.89435	13.09
9.9993	0.89187	13.028
9.9993	0.83912	12.966
9.9993	0.82303	12.904
9.9993	0.85431	12.842
9.9993	0.89064	12.779
9.9993	0.87529	12.717
9.9993	0.89742	12.655
9.9993	0.86907	12.593
9.9993	0.90598	12.53
9.9993	0.8336	12.468
9.9993	0.87749	12.406
9.9993	0.81561	12.344
9.9993	0.82384	12.282
9.9993	0.85762	12.219
9.9993	0.79698	12.157
9.9993	0.81641	12.095
9.9993	0.83832	12.033
9.9993	0.76548	11.971
9.9993	0.69106	11.908
9.9993	0.88818	11.846
9.9993	0.79034	11.784
9.9993	0.8096	11.722
9.9993	0.90585	11.659
9.9993	0.81203	11.597
9.9993	0.7113	11.535
9.9993	0.82402	11.473
9.9993	0.76726	11.411
9.9993	0.79202	11.348
9.9993	0.72911	11.286
9.9993	0.78145	11.224
9.9993	0.84471	11.162
9.9993	0.81309	11.099
9.9993	0.78669	11.037
9.9993	0.72919	10.975
9.9993	0.72945	10.913
9.9993	0.79178	10.851
9.9993	0.83014	10.788
9.9993	0.80632	10.726
9.9993	0.76595	10.664
9.9993	0.71561	10.602
9.9993	0.7613	10.54
9.9993	0.69041	10.477
9.9993	0.80919	10.415
9.9993	0.8041	10.353
9.9993	0.75319	10.291
9.9993	0.73134	10.228
9.9993	0.62117	10.166
9.9993	0.81649	10.104
9.9993	0.78151	10.042
9.9993	0.749	9.9796
9.9993	0.75649	9.9174
9.9993	0.61328	9.8552
9.9993	0.70269	9.793
9.9993	0.7354	9.7307
9.9993	0.74101	9.6685
9.9993	0.76317	9.6063
9.9993	0.7063	9.5441
9.9993	0.68757	9.4819
9.9993	0.76878	9.4197
9.9993	0.67537	9.3575
9.9993	0.63871	9.2952
9.9993	0.75117	9.233
9.9993	0.72422	9.1708
9.9993	0.66543	9.1086
9.9993	0.74786	9.0464
9.9993	0.73507	8.9842
9.9993	0.64742	8.922
9.9993	0.68509	8.8598
9.9993	0.73815	8.7975
9.9993	0.7384	8.7353
9.9993	0.63351	8.6731
9.9993	0.75496	8.6109
9.9993	0.69591	8.5487
9.9993	0.73541	8.4865
9.9993	0.6084	8.4243
9.9993	0.68744	8.3621
9.9993	0.68647	8.2998
9.9993	0.59926	8.2376
9.9993	0.67185	8.1754
9.9993	0.5903	8.1132
9.9993	0.67602	8.051
9.9993	0.63484	7.9888
9.9993	0.75203	7.9266
9.9993	0.72917	7.8644
9.9993	0.61347	7.8022
9.9993	0.57386	7.7399
9.9993	0.72963	7.6777
9.9993	0.60217	7.6155
9.9993	0.68088	7.5533
9.9993	0.56538	7.4911
9.9993	0.5556	7.4289
9.9993	0.65812	7.3667
9.9993	0.72328	7.3045
9.9993	0.63784	7.2423
9.9993	0.55057	7.1801
9.9993	0.62361	7.1178
9.9993	0.58742	7.0556
9.9993	0.55788	6.9934
9.9993	0.54463	6.9312
9.9993	0.6043	6.869
9.9993	0.48461	6.8068
9.9993	0.5137	6.7446
9.9993	0.5438	6.6824
9.9993	0.69984	6.6202
9.9993	0.57086	6.558
9.9993	0.59782	6.4958
9.9993	0.5886	6.4335
9.9993	0.53683	6.3713
9.9993	0.61436	6.3091
9.9993	0.50863	6.2469
9.9993	0.58486	6.1847
9.9993	0.59322	6.1225
9.9993	0.5012	6.0603
9.9993	0.55242	5.9981
9.9993	0.63082	5.9359
9.9993	0.56062	5.8737
9.9993	0.58233	5.8115
9.9993	0.57079	5.7493
9.9993	0.47481	5.6871
9.9993	0.5051	5.6248
9.9993	0.54813	5.5626
9.9993	0.45489	5.5004
9.9993	0.52396	5.4382
9.9993	0.46808	5.376
9.9993	0.51115	5.3138
9.9993	0.47715	5.2516
9.9993	0.58139	5.1894
9.9993	0.56989	5.1272
9.9993	0.48936	5.065
9.9993	0.3914	5.0028
9.9993	0.48105	4.9406
9.9993	0.49512	4.8784
9.9993	0.5461	4.8162
9.9993	0.4968	4.754
9.9993	0.48362	4.6918
9.9993	0.52937	4.6296
9.9993	0.47781	4.5674
9.9993	0.52894	4.5052
9.9993	0.45282	4.443
9.9993	0.5036	4.3807
9.9993	0.47878	4.3185
9.9993	0.49791	4.2563
9.9993	0.46184	4.1941
9.9993	0.45538	4.1319
9.9993	0.44482	4.0697
9.9993	0.37739	4.0075
9.9993	0.45991	3.9453
9.9993	0.48835	3.8831
9.9993	0.48163	3.8209
9.9993	0.43621	3.7587
9.9993	0.43992	3.6965
9.9993	0.42968	3.6343
9.9993	0.3899	3.5721
9.9993	0.48554	3.5099
9.9993	0.3323	3.4477
9.9993	0.38513	3.3855
9.9993	0.37943	3.3233
9.9993	0.34244	3.2611
9.9993	0.45309	3.1989
9.9993	0.37484	3.1367
9.9993	0.48795	3.0745
9.9993	0.40565	3.0123
9.9993	0.36899	2.9501
9.9993	0.26414	2.8879
9.9993	0.38967	2.8257
9.9993	0.40436	2.7635
9.9993	0.39449	2.7013
9.9993	0.31356	2.6391
9.9994	0.29391	2.5769
9.9994	0.47267	2.5147
9.9994	0.37998	2.4525
9.9994	0.40266	2.3903
9.9994	0.31768	2.3281
9.9994	0.37671	2.2659
9.9994	0.43283	2.2037
9.9994	0.25701	2.1415
9.9994	0.33351	2.0793
9.9994	0.35941	2.0171
9.9994	0.40033	1.9549
9.9994	0.3127	1.8927
9.9994	0.29361	1.8305
9.9994	0.18688	1.7683
9.9994	0.289	1.7061
9.9994	0.36016	1.6439
9.9994	0.26756	1.5817
9.9994	0.30667	1.5195
9.9994	0.34408	1.4573
9.9994	0.22936	1.3951
9.9994	0.33156	1.3329
9.9994	0.32996	1.2708
9.9994	0.295	1.2086
9.9994	0.38527	1.1464
9.9994	0.33801	1.0842
9.9994	0.25413	1.022
9.9994	0.24445	0.95978
9.9994	0.23772	0.89758
9.9994	0.28095	0.83539
9.9994	0.28068	0.77319
9.9994	0.2176	0.711
9.9994	0.35858	0.6488
9.9994	0.27566	0.58661
9.9994	0.34545	0.52442
9.9994	0.28675	0.46222
9.9994	0.18954	0.40003
9.9994	0.14085	0.33783
9.9994	0.22429	0.27564
9.9994	0.27325	0.21345
9.9994	0.29756	0.15126
9.9994	0.23265	0.089063
9.9994	0.1501	0.026871
9.9994	0.24719	-0.035322
9.9994	0.22001	-0.097514
9.9994	0.18116	-0.15971
9.9994	0.20081	-0.2219
9.9994	0.17372	-0.28409
9.9994	0.18027	-0.34628
9.9994	0.22038	-0.40847
9.9994	0.11272	-0.47066
9.9994	0.22575	-0.53285
9.9994	0.13012	-0.59504
9.9994	0.25488	-0.65723
9.9994	0.11652	-0.71942
9.9994	0.13611	-0.78161
9.9994	0.10852	-0.8438
9.9994	0.14784	-0.90599
9.9994	0.21414	-0.96818
9.9994	0.073237	-1.0304
9.9994	0.15836	-1.0926
9.9994	0.14116	-1.1548
9.9994	0.11653	-1.2169
9.9994	0.08788	-1.2791
9.9994	0.077992	-1.3413
9.9994	0.23437	-1.4035
9.9994	0.05978	-1.4657
9.9994	0.098866	-1.5279
9.9994	0.085047	-1.5901
9.9994	0.0054505	-1.6523
9.9994	0.075834	-1.7144
9.9994	0.028964	-1.7766
9.9994	-0.012467	-1.8388
9.9994	0.11714	-1.901
9.9994	0.04561	-1.9632
9.9994	0.11087	-2.0254
9.9994	0.1022	-2.0876
9.9994	0.1291	-2.1497
9.9994	0.011111	-2.2119
9.9994	0.070552	-2.2741
9.9994	-0.0014448	-2.3363
9.9994	0.022313	-2.3985
9.9994	0.11805	-2.4607
9.9994	0.045949	-2.5229
9.9994	0.092171	-2.585
9.9994	0.0256	-2.6472
9.9994	-0.01464	-2.7094
9.9994	0.10428	-2.7716
9.9994	0.062265	-2.8338
9.9994	0.0056321	-2.896
9.9994	0.055145	-2.9581
9.9994	0.051062	-3.0203
9.9994	0.0013489	-3.0825
9.9994	-0.0049091	-3.1447
9.9994	0.04151	-3.2069
9.9994	0.0055318	-3.2691
9.9994	-0.017057	-3.3312
9.9994	-0.055153	-3.3934
9.9994	-0.019399	-3.4556
9.9994	0.060353	-3.5178
9.9994	0.038304	-3.58
9.9994	0.01558	-3.6421
9.9994	-0.066757	-3.7043
9.9994	-0.076154	-3.7665
9.9994	0.010418	-3.8287
9.9994	-0.037316	-3.8909
9.9994	-0.08076	-3.953
9.9994	-0.095431	-4.0152
9.9994	-0.025015	-4.0774
9.9994	-0.1057	-4.1396
9.9994	-0.1279	-4.2018
9.9994	-0.03059	-4.2639
9.9994	-0.10152	-4.3261
9.9994	-0.12474	-4.3883
9.9994	-0.14087	-4.4505
9.9994	-0.10982	-4.5126
9.9994	-0.22072	-4.5748
9.9994	-0.20293	-4.637
9.9994	-0.015545	-4.6992
9.9994	-0.11827	-4.7614
9.9994	-0.07465	-4.8235
9.9994	-0.17561	-4.8857
9.9994	-0.07502	-4.9479
9.9994	-0.20658	-5.0101
9.9994	-0.2094	-5.0722
9.9994	-0.095838	-5.1344
9.9994	-0.18392	-5.1966
9.9994	-0.16465	-5.2588
9.9994	-0.16554	-5.3209
9.9994	-0.25375	-5.3831
9.9994	-0.067186	-5.4453
9.9994	-0.18227	-5.5075
9.9994	-0.098232	-5.5696
9.9994	-0.14388	-5.6318
9.9994	-0.11884	-5.694
9.9994	-0.18686	-5.7562
9.9994	-0.13674	-5.8183
9.9994	-0.24034	-5.8805
9.9994	-0.16492	-5.9427
9.9994	-0.27404	-6.0048
9.9994	-0.29953	-6.067
9.9994	-0.27183	-6.1292
9.9994	-0.26584	-6.1914
9.9994	-0.22491	-6.2535
9.9994	-0.1917	-6.3157
9.9994	-0.25571	-6.3779
9.9994	-0.16578	-6.44
9.9994	-0.33267	-6.5022
9.9994	-0.27038	-6.5644
9.9994	-0.24616	-6.6265
9.9994	-0.31697	-6.6887
9.9994	-0.23962	-6.7509
9.9994	-0.31764	-6.8131
9.9994	-0.28066	-6.8752
9.9994	-0.34986	-6.9374
9.9994	-0.30483	-6.9996
9.9994	-0.26005	-7.0617
9.9994	-0.3232	-7.1239
9.9994	-0.24494	-7.1861
9.9994	-0.37044	-7.2482
9.9994	-0.27806	-7.3104
9.9994	-0.28902	-7.3726
9.9994	-0.40434	-7.4347
9.9994	-0.28772	-7.4969
9.9994	-0.31297	-7.5591
9.9994	-0.4723	-7.6212
9.9994	-0.26502	-7.6834
9.9994	-0.37327	-7.7455
9.9994	-0.27657	-7.8077
9.9994	-0.32571	-7.8699
9.9994	-0.32702	-7.932
9.9994	-0.39151	-7.9942
9.9994	-0.45193	-8.0564
9.9994	-0.53777	-8.1185
9.9994	-0.41801	-8.1807
9.9994	-0.42163	-8.2429
9.9994	-0.41182	-8.305
9.9994	-0.3882	-8.3672
9.9994	-0.48224	-8.4293
9.9994	-0.34743	-8.4915
9.9994	-0.43316	-8.5537
9.9994	-0.36442	-8.6158
9.9994	-0.53914	-8.678
9.9994	-0.60884	-8.7401
9.9994	-0.47595	-8.8023
9.9994	-0.46484	-8.8645
9.9994	-0.47146	-8.9266
9.9994	-0.41514	-8.9888
9.9994	-0.45828	-9.0509
9.9994	-0.48253	-9.1131
9.9994	-0.49376	-9.1753
9.9994	-0.53943	-9.2374
9.9994	-0.39343	-9.2996
9.9994	-0.5295	-9.3617
9.9994	-0.46586	-9.4239
9.9994	-0.55256	-9.486
9.9994	-0.5473	-9.5482
9.9994	-0.5877	-9.6104
9.9994	-0.44733	-9.6725
9.9994	-0.55298	-9.7347
9.9994	-0.48959	-9.7968
9.9994	-0.63246	-9.859
9.9994	-0.61395	-9.9211
9.9994	-0.58046	-9.9833
9.9994	-0.53568	-10.045
9.9994	-0.53173	-10.108
9.9994	-0.42103	-10.17
9.9994	-0.61668	-10.232
9.9994	-0.60949	-10.294
9.9994	-0.57322	-10.356
9.9994	-0.55197	-10.418
9.9994	-0.54446	-10.481
9.9994	-0.6303	-10.543
9.9994	-0.66217	-10.605
9.9994	-0.6746	-10.667
9.9994	-0.60263	-10.729
9.9994	-0.68634	-10.791
9.9994	-0.63985	-10.853
9.9994	-0.62608	-10.916
9.9994	-0.61087	-10.978
9.9994	-0.70567	-11.04
9.9994	-0.69167	-11.102
9.9994	-0.5837	-11.164
9.9994	-0.68409	-11.226
9.9994	-0.7007	-11.288
9.9994	-0.60454	-11.351
9.9994	-0.62205	-11.413
9.9994	-0.60477	-11.475
9.9994	-0.68067	-11.537
9.9994	-0.70137	-11.599
9.9994	-0.69016	-11.661
9.9994	-0.65416	-11.723
9.9994	-0.77609	-11.786
9.9994	-0.77499	-11.848
9.9994	-0.6853	-11.91
9.9994	-0.78113	-11.972
9.9994	-0.68292	-12.034
9.9994	-0.68829	-12.096
9.9994	-0.68632	-12.158
9.9994	-0.7487	-12.221
9.9994	-0.78427	-12.283
9.9994	-0.75595	-12.345
9.9994	-0.78035	-12.407
9.9994	-0.8433	-12.469
9.9994	-0.79678	-12.531
9.9994	-0.76352	-12.593
9.9994	-0.70661	-12.656
9.9994	-0.912	-12.718
9.9994	-0.78696	-12.78
9.9994	-0.77376	-12.842
9.9994	-0.80778	-12.904
9.9994	-0.77111	-12.966
9.9994	-0.76395	-13.028
9.9994	-0.86034	-13.091
9.9994	-0.87223	-13.153
9.9994	-0.81224	-13.215
9.9994	-0.85884	-13.277
9.9994	-0.88415	-13.339
9.9994	-0.84994	-13.401
9.9994	-0.85919	-13.463
9.9994	-0.88913	-13.526
9.9994	-0.89748	-13.588
9.9994	-0.87006	-13.65
9.9994	-0.89474	-13.712
9.9994	-0.89728	-13.774
9.9994	-0.95431	-13.836
9.9994	-0.98731	-13.898
9.9994	-0.9532	-13.96
9.9994	-0.92724	-14.023
9.9994	-0.91926	-14.085
9.9994	-0.89391	-14.147
9.9994	-0.96842	-14.209
9.9994	-0.89164	-14.271
9.9994	-0.95571	-14.333
9.9994	-1.0656	-14.395
9.9994	-1.0789	-14.458
9.9994	-1.0263	-14.52
9.9994	-1.0495	-14.582
9.9994	-1.0338	-14.644
9.9994	-0.94193	-14.706
9.9994	-1.009	-14.768
9.9994	-0.9278	-14.83
9.9994	-0.9873	-14.892
9.9994	-0.99828	-14.955
9.9994	-1.1499	-15.017
9.9994	-1.0485	-15.079
9.9994	-1.0343	-15.141
9.9994	-1.0587	-15.203
9.9994	-1.0976	-15.265
9.9994	-1.1348	-15.327
9.9994	-1.0112	-15.389
9.9994	-1.0318	-15.452
9.9994	-1.0495	-15.514
9.9994	-1.1014	-15.576
9.9994	-1.0625	-15.638
9.9994	-1.1666	-15.7
9.9994	-1.1227	-15.762
9.9994	-1.2264	-15.824
9.9994	-1.0866	-15.886
9.9994	-1.1846	-15.949
9.9994	-1.1223	-16.011
9.9994	-1.2529	-16.073
9.9994	-1.193	-16.135
9.9994	-1.1487	-16.197
9.9994	-1.2211	-16.259
9.9994	-1.2242	-16.321
9.9994	-1.1272	-16.383
9.9994	-1.178	-16.445
9.9994	-1.2038	-16.508
9.9994	-1.1486	-16.57
9.9994	-1.1478	-16.632
9.9994	-1.1716	-16.694
9.9994	-1.2053	-16.756
9.9994	-1.1893	-16.818
9.9994	-1.2542	-16.88
9.9994	-1.2595	-16.942
9.9994	-1.2824	-17.005
9.9994	-1.266	-17.067
9.9994	-1.2124	-17.129
9.9994	-1.311	-17.191
9.9994	-1.2323	-17.253
9.9994	-1.2088	-17.315
9.9994	-1.3098	-17.377
9.9994	-1.3476	-17.439
9.9994	-1.3129	-17.501
9.9994	-1.312	-17.563
9.9994	-1.1856	-17.626
9.9994	-1.3408	-17.688
9.9994	-1.3044	-17.75
9.9994	-1.2846	-17.812
9.9994	-1.2976	-17.874
9.9994	-1.3313	-17.936
9.9994	-1.4632	-17.998
9.9994	-1.406	-18.06
9.9994	-1.4096	-18.122
9.9995	-1.267	-18.185
9.9995	-1.3557	-18.247
9.9995	-1.3707	-18.309
9.9995	-1.5163	-18.371
9.9995	-1.4459	-18.433
9.9995	-1.4195	-18.495
9.9995	-1.43	-18.557
9.9995	-1.4273	-18.619
9.9995	-1.3514	-18.681
9.9995	-1.3715	-18.743
9.9995	-1.5125	-18.806
9.9995	-1.4524	-18.868
9.9995	-1.5158	-18.93
9.9995	-1.4823	-18.992
9.9995	-1.5947	-19.054
9.9995	-1.4513	-19.116
9.9995	-1.5589	-19.178
9.9995	-1.564	-19.24
9.9995	-1.5455	-19.302
9.9995	-1.4699	-19.364
9.9995	-1.6082	-19.427
9.9995	-1.501	-19.489
9.9995	-1.4761	-19.551
9.9995	-1.5203	-19.613
9.9995	-1.6122	-19.675
9.9995	-1.5045	-19.737
9.9995	-1.6448	-19.799
9.9995	-1.6437	-19.861
9.9995	-1.5516	-19.923
9.9995	-1.5773	-19.985
9.9995	-1.6356	-20.047
9.9995	-1.6415	-20.11
9.9995	-1.656	-20.172
9.9995	-1.6085	-20.234
9.9995	-1.6704	-20.296
9.9995	-1.58	-20.358
9.9995	-1.6427	-20.42
9.9995	-1.6734	-20.482
9.9995	-1.6673	-20.544
9.9995	-1.6137	-20.606
9.9995	-1.6254	-20.668
9.9995	-1.7247	-20.73
9.9995	-1.5975	-20.792
9.9995	-1.7045	-20.855
9.9995	-1.7048	-20.917
9.9995	-1.713	-20.979
9.9995	-1.8081	-21.041
9.9995	-1.693	-21.103
9.9995	-1.8879	-21.165
9.9995	-1.6886	-21.227
9.9995	-1.7266	-21.289
9.9995	-1.7236	-21.351
9.9995	-1.7646	-21.413
9.9995	-1.7513	-21.475
9.9995	-1.8584	-21.537
9.9995	-1.795	-21.6
9.9995	-1.6958	-21.662
9.9995	-1.7714	-21.724
9.9995	-1.9235	-21.786
9.9995	-1.786	-21.848
9.9995	-1.7785	-21.91
9.9995	-1.8731	-21.972
9.9995	-1.8606	-22.034
9.9995	-1.8768	-22.096
9.9995	-1.8022	-22.158
9.9995	-1.8667	-22.22
9.9995	-1.9209	-22.282
9.9995	-1.9881	-22.344
9.9995	-1.9644	-22.406
9.9995	-1.8828	-22.468
9.9995	-1.9506	-22.531
9.9995	-1.9229	-22.593
9.9995	-1.8999	-22.655
9.9995	-1.9587	-22.717
9.9995	-1.9416	-22.779
9.9995	-1.9365	-22.841
9.9995	-2.0239	-22.903
9.9995	-2.0548	-22.965
9.9995	-1.9104	-23.027
9.9995	-1.9635	-23.089
9.9995	-2.0845	-23.151
9.9995	-1.9499	-23.213
9.9995	-2.0397	-23.275
9.9995	-1.9506	-23.337
9.9995	-2.0871	-23.399
9.9995	-2.1134	-23.461
9.9995	-2.133	-23.524
9.9995	-2.0252	-23.586
9.9995	-2.0691	-23.648
9.9995	-2.0575	-23.71
9.9995	-2.0115	-23.772
9.9995	-2.0432	-23.834
9.9995	-2.082	-23.896
9.9995	-2.2002	-23.958
9.9995	-2.0498	-24.02
9.9995	-2.1113	-24.082
9.9995	-2.0792	-24.144
9.9995	-2.1849	-24.206
9.9995	-2.0467	-24.268
9.9995	-2.1602	-24.33
9.9995	-2.1398	-24.392
9.9995	-2.1688	-24.454
9.9995	-2.3468	-24.516
9.9995	-2.2262	-24.578
9.9995	-2.2428	-24.64
9.9995	-2.3602	-24.702
9.9995	-2.2739	-24.765
9.9995	-2.2257	-24.827
9.9995	-2.2621	-24.889
9.9995	-2.2763	-24.951
9.9995	-2.2702	-25.013
9.9995	-2.2737	-25.075
9.9995	-2.335	-25.137
9.9995	-2.3599	-25.199
9.9995	-2.2565	-25.261
9.9995	-2.2969	-25.323
9.9995	-2.2619	-25.385
9.9995	-2.3138	-25.447
9.9995	-2.3364	-25.509
9.9995	-2.348	-25.571
9.9995	-2.2778	-25.633
9.9995	-2.3126	-25.695
9.9995	-2.3072	-25.757
9.9995	-2.3535	-25.819
9.9995	-2.4298	-25.881
9.9995	-2.44	-25.943
9.9995	-2.4112	-26.005
9.9995	-2.3857	-26.067
9.9995	-2.4333	-26.129
9.9995	-2.4052	-26.191
9.9995	-2.4497	-26.253
9.9995	-2.4364	-26.315
9.9995	-2.4763	-26.377
9.9995	-2.4594	-26.439
9.9995	-2.4226	-26.501
9.9995	-2.5632	-26.563
9.9995	-2.4797	-26.625
9.9995	-2.4569	-26.688
9.9995	-2.5072	-26.75
9.9995	-2.5859	-26.812
9.9995	-2.6214	-26.874
9.9995	-2.5527	-26.936
9.9995	-2.5727	-26.998
9.9995	-2.5954	-27.06
9.9995	-2.5778	-27.122
9.9995	-2.6213	-27.184
9.9995	-2.5526	-27.246
9.9995	-2.5263	-27.308
9.9995	-2.5748	-27.37
9.9995	-2.6412	-27.432
9.9995	-2.6302	-27.494
9.9995	-2.6096	-27.556
9.9995	-2.6378	-27.618
9.9995	-2.7884	-27.68
9.9995	-2.6467	-27.742
9.9995	-2.6643	-27.804
9.9995	-2.6241	-27.866
9.9995	-2.776	-27.928
9.9995	-2.7346	-27.99
9.9995	-2.8092	-28.052
9.9995	-2.6816	-28.114
9.9995	-2.7904	-28.176
9.9995	-2.6449	-28.238
9.9995	-2.7654	-28.3
9.9995	-2.7719	-28.362
9.9995	-2.7427	-28.424
9.9995	-2.6786	-28.486
9.9995	-2.835	-28.548
9.9995	-2.8353	-28.61
9.9995	-2.8044	-28.672
9.9995	-2.8473	-28.734
9.9995	-2.9123	-28.796
9.9995	-2.7849	-28.858
9.9995	-2.8637	-28.92
9.9995	-2.8849	-28.982
9.9995	-2.8866	-29.044
9.9995	-2.8839	-29.106
9.9995	-2.9359	-29.168
9.9995	-2.9683	-29.23
9.9995	-2.8047	-29.292
9.9995	-2.8878	-29.354
9.9995	-2.9202	-29.416
9.9995	-2.886	-29.478
9.9995	-2.9653	-29.54
9.9995	-2.9742	-29.601
9.9995	-2.9815	-29.663
9.9995	-2.9493	-29.725
9.9995	-3.0075	-29.787
9.9995	-3.0214	-29.849
9.9995	-2.9746	-29.911
9.9995	-2.9841	-29.973
9.9995	-3.014	-30.035
9.9995	-3.078	-30.097
9.9995	-3.0536	-30.159
9.9995	-3.1116	-30.221
9.9995	-3.0927	-30.283
9.9995	-3.1079	-30.345
9.9995	-2.97	-30.407
9.9995	-3.0713	-30.469
9.9995	-3.0809	-30.531
9.9995	-3.066	-30.593
9.9995	-3.1399	-30.655
9.9995	-3.1526	-30.717
9.9995	-3.2466	-30.779
9.9995	-3.1245	-30.841
9.9995	-3.1176	-30.903
9.9995	-3.1866	-30.965
9.9995	-3.3179	-31.027
9.9995	-3.1376	-31.089
9.9995	-3.1032	-31.151
9.9995	-3.2063	-31.213
9.9995	-3.2409	-31.275
9.9995	-3.2434	-31.337
9.9995	-3.2973	-31.398
9.9995	-3.2317	-31.46
9.9995	-3.1992	-31.522
9.9995	-3.2591	-31.584
9.9995	-3.2894	-31.646
9.9995	-3.2997	-31.708
9.9995	-3.3777	-31.77
9.9995	-3.3882	-31.832
9.9995	-3.3668	-31.894
9.9995	-3.311	-31.956
9.9995	-3.3703	-32.018
9.9995	-3.4214	-32.08
9.9995	-3.4138	-32.142
9.9995	-3.4163	-32.204
9.9995	-3.4367	-32.266
9.9995	-3.5393	-32.328
9.9995	-3.4177	-32.39
9.9995	-3.3441	-32.451
9.9995	-3.4293	-32.513
9.9995	-3.3728	-32.575
9.9995	-3.4028	-32.637
9.9995	-3.5451	-32.699
9.9995	-3.5671	-32.761
9.9995	-3.5346	-32.823
9.9995	-3.5211	-32.885
9.9995	-3.476	-32.947
9.9995	-3.5932	-33.009
9.9995	-3.5455	-33.071
9.9995	-3.5771	-33.133
9.9995	-3.552	-33.195
9.9995	-3.5965	-33.256
9.9995	-3.6406	-33.318
9.9995	-3.6197	-33.38
9.9995	-3.591	-33.442
9.9995	-3.7552	-33.504
9.9995	-3.6779	-33.566
9.9995	-3.6764	-33.628
9.9995	-3.6319	-33.69
9.9995	-3.7343	-33.752
9.9995	-3.7556	-33.814
9.9995	-3.6523	-33.876
9.9995	-3.6942	-33.937
9.9995	-3.7289	-33.999
9.9995	-3.6578	-34.061
9.9995	-3.7859	-34.123
9.9995	-3.7897	-34.185
9.9995	-3.7948	-34.247
9.9995	-3.8324	-34.309
9.9995	-3.7666	-34.371
9.9995	-3.7744	-34.433
9.9995	-3.7552	-34.494
9.9995	-3.7943	-34.556
9.9995	-3.928	-34.618
9.9995	-3.8801	-34.68
9.9995	-3.8198	-34.742
9.9995	-3.8984	-34.804
9.9995	-3.9252	-34.866
9.9995	-3.9424	-34.928
9.9995	-3.8628	-34.99
9.9995	-3.9113	-35.051
9.9995	-3.9623	-35.113
9.9995	-3.8687	-35.175
9.9995	-3.9826	-35.237
9.9995	-4.0023	-35.299
9.9995	-3.9583	-35.361
9.9995	-4.0203	-35.423
9.9995	-3.9845	-35.484
9.9995	-4.0826	-35.546
9.9995	-4.0689	-35.608
9.9995	-4.0851	-35.67
9.9995	-4.0451	-35.732
9.9995	-4.0563	-35.794
9.9995	-4.11	-35.856
9.9995	-4.1113	-35.918
9.9995	-4.126	-35.979
9.9995	-4.1146	-36.041
9.9995	-4.1448	-36.103
9.9995	-4.0656	-36.165
9.9995	-4.1587	-36.227
9.9995	-4.1053	-36.289
9.9995	-4.3063	-36.35
9.9995	-4.242	-36.412
9.9995	-4.1635	-36.474
9.9995	-4.228	-36.536
9.9995	-4.3022	-36.598
9.9995	-4.2872	-36.66
9.9995	-4.2971	-36.722
9.9995	-4.3425	-36.783
9.9995	-4.297	-36.845
9.9995	-4.3178	-36.907
9.9995	-4.2869	-36.969
9.9995	-4.3364	-37.031
9.9995	-4.3562	-37.092
9.9995	-4.3979	-37.154
9.9995	-4.3166	-37.216
9.9995	-4.379	-37.278
9.9995	-4.3417	-37.34
9.9995	-4.4077	-37.402
9.9995	-4.3923	-37.463
9.9995	-4.3979	-37.525
9.9995	-4.465	-37.587
9.9995	-4.3853	-37.649
9.9995	-4.4571	-37.711
9.9995	-4.4136	-37.772
9.9995	-4.3857	-37.834
9.9995	-4.5243	-37.896
9.9995	-4.5676	-37.958
9.9995	-4.529	-38.02
9.9995	-4.5538	-38.081
9.9995	-4.5469	-38.143
9.9995	-4.4824	-38.205
9.9995	-4.6572	-38.267
9.9995	-4.5412	-38.329
9.9995	-4.6004	-38.39
9.9995	-4.6005	-38.452
9.9995	-4.6031	-38.514
9.9995	-4.5672	-38.576
9.9995	-4.6421	-38.638
9.9995	-4.7482	-38.699
9.9995	-4.7669	-38.761
9.9996	-4.7538	-38.823
9.9996	-4.7473	-38.885
9.9996	-4.6844	-38.946
9.9996	-4.7002	-39.008
9.9996	-4.7183	-39.07
9.9996	-4.7695	-39.132
9.9996	-4.7562	-39.194
9.9996	-4.8832	-39.255
9.9996	-4.8168	-39.317
9.9996	-4.9253	-39.379
9.9996	-4.9307	-39.441
9.9996	-4.8697	-39.502
9.9996	-4.8812	-39.564
9.9996	-4.9125	-39.626
9.9996	-4.8655	-39.688
9.9996	-4.9508	-39.749
9.9996	-4.9631	-39.811
9.9996	-4.979	-39.873
9.9996	-5.0321	-39.935
9.9996	-4.9551	-39.996
9.9996	-4.9184	-40.058
9.9996	-5.0142	-40.12
9.9996	-4.9682	-40.181
9.9996	-4.9416	-40.243
9.9996	-5.1472	-40.305
9.9996	-5.0287	-40.367
9.9996	-5.0279	-40.428
9.9996	-5.0742	-40.49
9.9996	-5.0758	-40.552
9.9996	-5.0406	-40.614
9.9996	-5.0813	-40.675
9.9996	-5.111	-40.737
9.9996	-5.2207	-40.799
9.9996	-5.1407	-40.86
9.9996	-5.1415	-40.922
9.9996	-5.1461	-40.984
9.9996	-5.2682	-41.045
9.9996	-5.2695	-41.107
9.9996	-5.2671	-41.169
9.9996	-5.3676	-41.231
9.9996	-5.218	-41.292
9.9996	-5.285	-41.354
9.9996	-5.3153	-41.416
9.9996	-5.3322	-41.477
9.9996	-5.307	-41.539
9.9996	-5.3088	-41.601
9.9996	-5.4454	-41.662
9.9996	-5.335	-41.724
9.9996	-5.4117	-41.786
9.9996	-5.4519	-41.847
9.9996	-5.4373	-41.909
9.9996	-5.4748	-41.971
9.9996	-5.5213	-42.032
9.9996	-5.4212	-42.094
9.9996	-5.4802	-42.156
9.9996	-5.618	-42.217
9.9996	-5.4973	-42.279
9.9996	-5.5007	-42.341
9.9996	-5.4496	-42.402
9.9996	-5.695	-42.464
9.9996	-5.5679	-42.526
9.9996	-5.467	-42.587
9.9996	-5.6721	-42.649
9.9996	-5.6052	-42.71
9.9996	-5.5999	-42.772
9.9996	-5.6019	-42.834
9.9996	-5.5911	-42.895
9.9996	-5.7622	-42.957
9.9996	-5.7229	-43.019
9.9996	-5.6813	-43.08
9.9996	-5.7841	-43.142
9.9996	-5.6653	-43.203
9.9996	-5.7497	-43.265
9.9996	-5.8103	-43.327
9.9996	-5.8328	-43.388
9.9996	-5.8309	-43.45
9.9996	-5.8553	-43.511
9.9996	-5.8053	-43.573
9.9996	-5.9187	-43.635
9.9996	-5.8687	-43.696
9.9996	-5.8459	-43.758
9.9996	-5.8287	-43.819
9.9996	-5.8966	-43.881
9.9996	-5.9567	-43.942
9.9996	-5.962	-44.004
9.9996	-5.9761	-44.066
9.9996	-6.0055	-44.127
9.9996	-6.0346	-44.189
9.9996	-6.0031	-44.25
9.9996	-6.0776	-44.312
9.9996	-5.9664	-44.373
9.9996	-6.0819	-44.435
9.9996	-6.1057	-44.496
9.9996	-6.0971	-44.558
9.9996	-6.1384	-44.62
9.9996	-6.1089	-44.681
9.9996	-6.1936	-44.743
9.9996	-6.1185	-44.804
9.9996	-6.2267	-44.866
9.9996	-6.1836	-44.927
9.9996	-6.2168	-44.989
9.9996	-6.2097	-45.05
9.9996	-6.2878	-45.112
9.9996	-6.2876	-45.173
9.9996	-6.2819	-45.235
9.9996	-6.2848	-45.296
9.9996	-6.3712	-45.358
9.9996	-6.3142	-45.419
9.9996	-6.4279	-45.481
9.9996	-6.2971	-45.542
9.9996	-6.3461	-45.604
9.9996	-6.3227	-45.665
9.9996	-6.4373	-45.727
9.9996	-6.4015	-45.788
9.9996	-6.4432	-45.85
9.9996	-6.5544	-45.911
9.9996	-6.4336	-45.973
9.9996	-6.5892	-46.034
9.9996	-6.5707	-46.095
9.9996	-6.5301	-46.157
9.9996	-6.5347	-46.218
9.9996	-6.5714	-46.28
9.9996	-6.5685	-46.341
9.9996	-6.5805	-46.403
9.9996	-6.7888	-46.464
9.9996	-6.6267	-46.526
9.9996	-6.7384	-46.587
9.9996	-6.6713	-46.648
9.9996	-6.7456	-46.71
9.9996	-6.679	-46.771
9.9996	-6.6743	-46.833
9.9996	-6.7483	-46.894
9.9996	-6.7276	-46.955
9.9996	-6.7903	-47.017
9.9996	-6.7672	-47.078
9.9996	-6.8514	-47.14
9.9996	-6.8262	-47.201
9.9996	-6.8993	-47.262
9.9996	-6.9512	-47.324
9.9996	-6.9226	-47.385
9.9996	-6.8875	-47.446
9.9996	-6.8313	-47.508
9.9996	-7.0471	-47.569
9.9996	-6.9485	-47.631
9.9996	-6.9818	-47.692
9.9996	-7.0742	-47.753
9.9996	-6.9925	-47.815
9.9996	-7.0403	-47.876
9.9996	-7.1282	-47.937
9.9996	-7.0879	-47.999
9.9996	-7.1075	-48.06
9.9996	-7.1479	-48.121
9.9996	-7.1059	-48.182
9.9996	-7.164	-48.244
9.9996	-7.2378	-48.305
9.9996	-7.154	-48.366
9.9996	-7.2423	-48.428
9.9996	-7.2864	-48.489
9.9996	-7.2824	-48.55
9.9996	-7.3775	-48.611
9.9996	-7.2931	-48.673
9.9996	-7.2908	-48.734
9.9996	-7.3897	-48.795
9.9996	-7.3541	-48.857
9.9996	-7.3662	-48.918
9.9996	-7.363	-48.979
9.9996	-7.4878	-49.04
9.9996	-7.4456	-49.101
9.9996	-7.4498	-49.163
9.9996	-7.4602	-49.224
9.9996	-7.4266	-49.285
9.9996	-7.5537	-49.346
9.9996	-7.52	-49.408
9.9996	-7.6201	-49.469
9.9996	-7.5831	-49.53
9.9996	-7.6817	-49.591
9.9996	-7.6042	-49.652
9.9996	-7.6052	-49.714
9.9996	-7.6383	-49.775
9.9996	-7.7115	-49.836
9.9996	-7.7495	-49.897
9.9996	-7.713	-49.958
9.9996	-7.8226	-50.019
9.9996	-7.8079	-50.08
9.9996	-7.8291	-50.142
9.9996	-7.8646	-50.203
9.9996	-7.785	-50.264
9.9996	-7.9234	-50.325
9.9996	-7.9751	-50.386
9.9996	-7.9762	-50.447
9.9996	-7.982	-50.508
9.9996	-7.8379	-50.569
9.9996	-7.9978	-50.63
9.9996	-7.9465	-50.692
9.9996	-8.0747	-50.753
9.9996	-8.0671	-50.814
9.9996	-8.0839	-50.875
9.9996	-8.1223	-50.936
9.9996	-8.1939	-50.997
9.9996	-8.0861	-51.058
9.9996	-8.1395	-51.119
9.9996	-8.1664	-51.18
9.9996	-8.1299	-51.241
9.9996	-8.2702	-51.302
9.9996	-8.2885	-51.363
9.9996	-8.2923	-51.424
9.9996	-8.3576	-51.485
9.9996	-8.3274	-51.546
9.9996	-8.3331	-51.607
9.9996	-8.3898	-51.668
9.9996	-8.3032	-51.729
9.9996	-8.4341	-51.79
9.9996	-8.3997	-51.851
9.9996	-8.3767	-51.912
9.9996	-8.4365	-51.973
9.9996	-8.3922	-52.034
9.9996	-8.4998	-52.094
9.9996	-8.4777	-52.155
9.9996	-8.5488	-52.216
9.9996	-8.6039	-52.277
9.9996	-8.5806	-52.338
9.9996	-8.5966	-52.399
9.9996	-8.7022	-52.46
9.9996	-8.6949	-52.521
9.9996	-8.5282	-52.581
9.9996	-8.7031	-52.642
9.9996	-8.6928	-52.703
9.9996	-8.7063	-52.764
9.9996	-8.7654	-52.825
9.9996	-8.7965	-52.886
9.9996	-8.9313	-52.946
9.9996	-8.8819	-53.007
9.9996	-8.8571	-53.068
9.9996	-8.9369	-53.129
9.9996	-8.8697	-53.189
9.9996	-8.9926	-53.25
9.9996	-8.9959	-53.311
9.9996	-9.021	-53.372
9.9996	-9.0657	-53.432
9.9996	-9.0866	-53.493
9.9996	-9.0315	-53.554
9.9996	-9.1638	-53.615
9.9996	-9.1647	-53.675
9.9996	-9.1143	-53.736
9.9996	-9.2093	-53.797
9.9996	-9.1847	-53.857
9.9996	-9.2843	-53.918
9.9996	-9.2292	-53.979
9.9996	-9.2579	-54.039
9.9996	-9.3579	-54.1
9.9996	-9.3855	-54.16
9.9996	-9.3615	-54.221
9.9996	-9.3642	-54.282
9.9996	-9.494	-54.342
9.9996	-9.4049	-54.403
9.9996	-9.5182	-54.463
9.9996	-9.5387	-54.524
9.9996	-9.6173	-54.584
9.9996	-9.5522	-54.645
9.9996	-9.6186	-54.705
9.9996	-9.6312	-54.766
9.9996	-9.6332	-54.826
9.9996	-9.6717	-54.887
9.9996	-9.7131	-54.947
9.9996	-9.7136	-55.008
9.9996	-9.6964	-55.068
9.9996	-9.8026	-55.129
9.9996	-9.7465	-55.189
9.9996	-9.7556	-55.249
9.9996	-9.8856	-55.31
9.9996	-9.8163	-55.37
9.9996	-9.883	-55.43
9.9996	-9.9865	-55.491
9.9996	-9.9348	-55.551
9.9996	-9.9351	-55.611
9.9996	-10.02	-55.672
9.9996	-10.025	-55.732
9.9996	-10.132	-55.792
9.9996	-10.057	-55.853
9.9996	-10.145	-55.913
9.9996	-10.105	-55.973
9.9996	-10.166	-56.033
9.9996	-10.178	-56.094
9.9996	-10.176	-56.154
9.9996	-10.347	-56.214
9.9996	-10.312	-56.274
9.9996	-10.261	-56.334
9.9996	-10.41	-56.394
9.9996	-10.332	-56.455
9.9996	-10.407	-56.515
9.9996	-10.444	-56.575
9.9996	-10.438	-56.635
9.9996	-10.49	-56.695
9.9996	-10.555	-56.755
9.9996	-10.561	-56.815
9.9996	-10.604	-56.875
9.9996	-10.683	-56.935
9.9996	-10.633	-56.995
9.9996	-10.619	-57.055
9.9996	-10.602	-57.115
9.9996	-10.775	-57.175
9.9996	-10.768	-57.235
9.9996	-10.907	-57.295
9.9996	-10.841	-57.354
9.9996	-10.725	-57.414
9.9996	-10.911	-57.474
9.9996	-10.937	-57.534
9.9996	-10.945	-57.594
9.9996	-11.013	-57.654
9.9996	-11.107	-57.713
9.9996	-11.012	-57.773
9.9996	-11.053	-57.833
9.9996	-11.119	-57.892
9.9996	-11.158	-57.952
9.9996	-11.095	-58.012
9.9996	-11.18	-58.071
9.9996	-11.22	-58.131
9.9996	-11.253	-58.191
9.9996	-11.315	-58.25
9.9996	-11.348	-58.31
9.9996	-11.394	-58.369
9.9996	-11.41	-58.429
9.9996	-11.452	-58.488
9.9996	-11.464	-58.548
9.9996	-11.589	-58.607
9.9996	-11.555	-58.667
9.9996	-11.524	-58.726
9.9996	-11.669	-58.786
[truncated: 8,001 more rows]
