# Supplementary material for: Optical vector analysis with attometer resolution, 90-dB dynamic range and THz bandwidth
Source: Nat Commun. 2019 Nov 13;10:5135. doi: 10.1038/s41467-019-13129-x (PMC6853945; doi:10.1038/s41467-019-13129-x)
Supplement: Supplementary file 2 — Source Data [file 41467_2019_13129_MOESM2_ESM.zip › Source Data/Fig.5b-OVA.csv]

1e+10	-33.94	-100.9
1e+10	-34.399	-100.79
1e+10	-34.209	-100.18
1e+10	-34.526	-100.89
1e+10	-34.455	-100.87
1e+10	-34.69	-102.17
1e+10	-34.923	-102.48
1e+10	-35.57	-102.11
1e+10	-35.519	-101.23
1e+10	-35.761	-101.68
1e+10	-36.164	-101.75
1e+10	-36.367	-101.82
1e+10	-36.858	-101.85
1e+10	-36.749	-102.11
1e+10	-37.207	-101.56
1e+10	-37.271	-100.95
1e+10	-37.742	-99.999
1e+10	-38.129	-100.12
1e+10	-38.638	-101.07
1e+10	-38.885	-100.08
1e+10	-39.362	-100.27
1e+10	-39.828	-101.08
1e+10	-40.07	-97.635
1e+10	-40.293	-97.208
1e+10	-40.606	-98.762
1e+10	-41.131	-100.31
1e+10	-41.287	-98.669
1e+10	-41.803	-96.559
1e+10	-42.678	-96.175
1e+10	-43.175	-94.043
1e+10	-43.633	-95.801
1e+10	-44.294	-96.653
1e+10	-45.432	-95.607
1e+10	-45.885	-94.388
1e+10	-45.925	-93.744
1e+10	-47.593	-91.157
1e+10	-48.28	-87.091
1e+10	-49.048	-82.749
1e+10	-49.401	-79.556
1e+10	-50.515	-74.466
1e+10	-53.251	-72.551
1e+10	-53.985	-66.3
1e+10	-55.206	-44.446
1e+10	-55.96	-36.548
1e+10	-56.534	-17.052
1e+10	-55.632	-9.9927
1e+10	-55.389	21.707
1e+10	-53.663	24.815
1e+10	-52.98	37.951
1e+10	-50.689	44.247
1e+10	-49.436	47.481
1e+10	-48.699	48.325
1e+10	-48.29	49.533
1e+10	-47.598	53.632
1e+10	-45.581	52.648
1e+10	-44.945	53.489
1e+10	-44.234	57.755
1e+10	-43.699	57.9
1e+10	-43.403	57.58
1e+10	-42.87	60.199
1e+10	-42.598	59.774
1e+10	-42.052	60.894
1e+10	-41.537	60.429
1e+10	-41.134	61.82
1e+10	-40.608	60.738
1e+10	-40.014	62.996
1e+10	-39.799	62.063
1e+10	-39.231	62.645
1e+10	-38.955	62.909
1e+10	-39.059	63.323
1e+10	-38.295	62.855
1e+10	-38.026	62.75
1e+10	-37.639	63.362
1e+10	-36.959	64.186
1e+10	-36.89	64.906
1e+10	-36.628	65.462
1e+10	-36.381	65.05
1e+10	-35.902	65.434
1e+10	-35.67	65.146
1e+10	-35.917	65.054
1e+10	-35.404	65.683
1e+10	-35.364	65.173
1e+10	-35.054	65.295
1e+10	-34.863	64.879
1e+10	-34.531	64.919
1e+10	-34.333	64.774
1e+10	-33.961	64.04
1e+10	-34.008	64.972
1e+10	-33.971	64.185
1e+10	-33.72	64.864
1e+10	-33.54	64.589
