# Supplementary material for: Optical vector analysis with attometer resolution, 90-dB dynamic range and THz bandwidth
Source: Nat Commun. 2019 Nov 13;10:5135. doi: 10.1038/s41467-019-13129-x (PMC6853945; doi:10.1038/s41467-019-13129-x)
Supplement: Supplementary file 2 — Source Data [file 41467_2019_13129_MOESM2_ESM.zip › Source Data/Fig.5b-Simulation.csv]

1e+10	-33.687	-101.19
1e+10	-33.931	-101.16
1e+10	-33.973	-101.12
1e+10	-34.312	-101.07
1e+10	-34.529	-101.02
1e+10	-34.663	-100.96
1e+10	-34.874	-100.9
1e+10	-35.269	-100.83
1e+10	-35.401	-100.75
1e+10	-35.709	-100.67
1e+10	-35.973	-100.57
1e+10	-36.073	-100.47
1e+10	-36.391	-100.36
1e+10	-36.771	-100.23
1e+10	-36.944	-100.1
1e+10	-37.189	-99.945
1e+10	-37.573	-99.779
1e+10	-37.914	-99.597
1e+10	-38.186	-99.397
1e+10	-38.606	-99.175
1e+10	-38.898	-98.93
1e+10	-39.24	-98.659
1e+10	-39.611	-98.358
1e+10	-40.038	-98.024
1e+10	-40.37	-97.65
1e+10	-40.869	-97.232
1e+10	-41.307	-96.762
1e+10	-41.814	-96.231
1e+10	-42.242	-95.629
1e+10	-42.953	-94.942
1e+10	-43.448	-94.152
1e+10	-44.059	-93.239
1e+10	-44.712	-92.172
1e+10	-45.399	-90.916
1e+10	-46.048	-89.418
1e+10	-46.883	-87.608
1e+10	-47.897	-85.39
1e+10	-48.816	-82.623
1e+10	-49.853	-79.102
1e+10	-51.136	-74.523
1e+10	-52.303	-68.433
1e+10	-53.583	-60.19
1e+10	-54.896	-49.023
1e+10	-55.936	-34.478
1e+10	-56.267	-17.436
1e+10	-55.852	-0.5228
1e+10	-54.799	13.744
1e+10	-53.45	24.635
1e+10	-52.216	32.666
1e+10	-51.009	38.606
1e+10	-49.824	43.081
1e+10	-48.722	46.528
1e+10	-47.764	49.242
1e+10	-46.831	51.42
1e+10	-45.996	53.2
1e+10	-45.276	54.675
1e+10	-44.668	55.914
1e+10	-44.021	56.966
1e+10	-43.333	57.868
1e+10	-42.803	58.648
1e+10	-42.278	59.328
1e+10	-41.812	59.923
1e+10	-41.2	60.449
1e+10	-40.885	60.914
1e+10	-40.443	61.328
1e+10	-40.009	61.698
1e+10	-39.519	62.03
1e+10	-39.203	62.328
1e+10	-38.81	62.596
1e+10	-38.605	62.839
1e+10	-38.044	63.059
1e+10	-37.795	63.258
1e+10	-37.537	63.439
1e+10	-37.188	63.603
1e+10	-36.936	63.752
1e+10	-36.538	63.888
1e+10	-36.31	64.012
1e+10	-36.111	64.124
1e+10	-35.798	64.226
1e+10	-35.634	64.319
1e+10	-35.371	64.404
1e+10	-35.076	64.48
1e+10	-34.916	64.549
1e+10	-34.689	64.612
1e+10	-34.504	64.668
1e+10	-34.33	64.719
1e+10	-34.112	64.764
1e+10	-33.832	64.805
1e+10	-33.638	64.841
1e+10	-33.541	64.872
1e+10	-33.326	64.899
