# Supplementary material for: Optical vector analysis with attometer resolution, 90-dB dynamic range and THz bandwidth
Source: Nat Commun. 2019 Nov 13;10:5135. doi: 10.1038/s41467-019-13129-x (PMC6853945; doi:10.1038/s41467-019-13129-x)
Supplement: Supplementary file 2 — Source Data [file 41467_2019_13129_MOESM2_ESM.zip › Source Data/Fig.6b-OSA.csv]

1550.9	-70.203
1550.9	-70.203
1550.9	-70.361
1550.9	-70.364
1550.9	-70.364
1550.9	-69.497
1550.9	-69.181
1550.9	-69.181
1550.9	-71.452
1550.9	-71.452
1550.9	-69.657
1550.9	-70.484
1550.9	-70.484
1550.9	-69.259
1550.9	-70.089
1550.9	-70.089
1550.9	-69.389
1550.9	-70.68
1550.9	-70.68
1550.9	-69.267
1550.9	-69.927
1550.9	-69.927
1550.9	-70.113
1550.9	-70.113
1550.9	-69.489
1550.9	-70.384
1550.9	-70.384
1550.9	-70.851
1550.9	-70.876
1550.9	-70.876
1550.9	-70.85
1550.9	-70.498
1550.9	-70.498
1550.9	-70.498
1550.9	-70.498
1550.9	-69.473
1550.9	-69.607
1550.9	-69.607
1550.9	-70.624
1550.9	-69.578
1550.9	-69.578
1550.9	-68.093
1550.9	-69.504
1550.9	-69.504
1550.9	-69.708
1550.9	-68.03
1550.9	-68.03
1550.9	-69.131
1550.9	-69.131
1550.9	-69.389
1550.9	-70.461
1550.9	-70.461
1550.9	-70.763
1550.9	-70.56
1550.9	-70.56
1550.9	-71.012
1550.9	-70.222
1550.9	-70.222
1550.9	-69.114
1550.9	-69.114
1550.9	-67.995
1550.9	-69.349
1550.9	-69.349
1550.9	-69.865
1550.9	-69.653
1550.9	-69.653
1550.9	-69.914
1550.9	-70.359
1550.9	-70.359
1550.9	-70.856
1550.9	-68.614
1550.9	-68.614
1550.9	-69.008
1550.9	-69.008
1550.9	-68.835
1550.9	-70.279
1550.9	-70.279
1550.9	-70.706
1550.9	-70.177
1550.9	-70.177
1550.9	-70.198
1550.9	-69.504
1550.9	-69.504
1550.9	-70.926
1550.9	-70.926
1550.9	-70.912
1550.9	-68.8
1550.9	-68.8
1550.9	-69.362
1550.9	-69.498
1550.9	-69.498
1550.9	-69.095
1550.9	-67.969
1550.9	-67.969
1550.9	-68.46
1550.9	-70.126
1550.9	-70.126
1550.9	-69.76
1550.9	-69.76
1550.9	-68.371
1550.9	-69.099
1550.9	-69.099
1550.9	-69.099
1550.9	-69.576
1550.9	-69.576
1550.9	-69.284
1550.9	-70.214
1550.9	-70.214
1550.9	-70.751
1550.9	-70.751
1550.9	-70.934
1550.9	-70.033
1550.9	-70.033
1550.9	-70.065
1550.9	-70.315
1550.9	-70.315
1550.9	-69.854
1550.9	-69.277
1550.9	-69.277
1550.9	-69.154
1550.9	-69.321
1550.9	-69.321
1550.9	-70.227
1550.9	-70.227
1550.9	-69.507
1550.9	-69.551
1550.9	-69.551
1550.9	-69.381
1550.9	-69.736
1550.9	-69.736
1550.9	-69.518
1550.9	-68.976
1550.9	-68.976
1550.9	-68.218
1550.9	-68.218
1550.9	-68.091
1550.9	-69.169
1550.9	-69.169
1550.9	-69.951
1550.9	-70.748
1550.9	-70.748
1550.9	-70.175
1550.9	-69.551
1550.9	-69.551
1550.9	-69.421
1550.9	-70.393
1550.9	-70.393
1550.9	-69.416
1550.9	-69.416
1550.9	-68.879
1550.9	-68.908
1550.9	-68.908
1550.9	-69.179
1550.9	-69.228
1550.9	-69.217
1550.9	-69.585
1550.9	-69.314
1550.9	-69.314
1550.9	-70.03
1550.9	-70.03
1550.9	-69.115
1550.9	-68.354
1550.9	-68.354
1550.9	-68.219
1550.9	-69.598
1550.9	-69.598
1550.9	-69.346
1550.9	-70.754
1550.9	-70.754
1550.9	-68.978
1550.9	-68.6
1550.9	-68.6
1550.9	-68.719
1550.9	-68.719
1550.9	-68.7
1550.9	-69.885
1550.9	-69.885
1550.9	-68.716
1550.9	-68.293
1550.9	-68.293
1550.9	-68.962
1550.9	-70.651
1550.9	-70.651
1550.9	-69.884
1550.9	-69.884
1550.9	-69.642
1550.9	-69.613
1550.9	-69.613
1550.9	-68.429
1550.9	-67.636
1550.9	-67.636
1550.9	-68.058
1550.9	-68.945
1550.9	-68.945
1550.9	-69.771
1550.9	-69.737
1550.9	-69.737
1550.9	-69.827
1550.9	-69.827
1550.9	-69.597
1550.9	-70.035
1550.9	-70.035
1550.9	-70.307
1550.9	-69.46
1550.9	-69.46
1550.9	-69.611
1550.9	-69.37
1550.9	-69.37
1550.9	-69.175
1550.9	-69.175
1550.9	-69.853
1550.9	-68.885
1550.9	-68.885
1550.9	-68.581
1550.9	-68.919
1550.9	-68.919
1550.9	-67.668
1550.9	-67.972
1550.9	-67.972
1550.9	-68.013
1550.9	-67.814
1550.9	-67.814
1550.9	-67.566
1550.9	-67.566
1550.9	-69.431
1550.9	-69.552
1550.9	-69.552
1550.9	-69.527
1550.9	-69.095
1550.9	-69.095
1550.9	-70.221
1550.9	-69.305
1550.9	-69.305
1550.9	-69.012
1550.9	-69.012
1550.9	-68.762
1550.9	-68.193
1550.9	-68.193
1550.9	-68.98
1550.9	-69.031
1550.9	-69.031
1550.9	-68.946
1550.9	-68.439
1550.9	-68.439
1550.9	-68.312
1550.9	-68.881
1550.9	-68.881
1550.9	-66.743
1550.9	-66.743
1550.9	-68.586
1550.9	-68.928
1550.9	-68.928
1550.9	-69.423
1550.9	-70.564
1550.9	-70.564
1550.9	-69.926
1550.9	-69.523
1550.9	-69.523
1550.9	-68.968
1550.9	-68.968
1550.9	-68.026
1550.9	-68.95
1550.9	-69.017
1550.9	-69.298
1550.9	-70.441
1550.9	-70.441
1550.9	-70.561
1550.9	-68.624
1550.9	-68.624
1550.9	-68.71
1550.9	-69.824
1550.9	-69.824
1550.9	-69.234
1550.9	-69.234
1550.9	-69.752
1550.9	-68.953
1550.9	-68.953
1550.9	-68.313
1550.9	-70.71
1550.9	-70.71
1550.9	-70.238
1550.9	-70.334
1550.9	-70.334
1550.9	-70.012
1550.9	-70.012
1550.9	-70.409
1550.9	-70.528
1550.9	-70.528
1550.9	-69.682
1550.9	-69.224
1550.9	-69.224
1550.9	-69.224
1550.9	-69.607
1550.9	-69.607
1550.9	-69.058
1550.9	-68.714
1550.9	-68.714
1550.9	-69.719
1550.9	-69.719
1550.9	-71.118
1550.9	-69.49
1550.9	-69.49
1550.9	-68.162
1550.9	-69.652
1550.9	-69.652
1550.9	-69.309
1550.9	-69.301
1550.9	-69.301
1550.9	-69.585
1550.9	-69.585
1550.9	-69.479
1550.9	-69.568
1550.9	-69.568
1550.9	-69.709
1550.9	-69.446
1550.9	-69.446
1550.9	-69.601
1550.9	-69.931
1550.9	-69.931
1550.9	-69.565
1550.9	-69.291
1550.9	-69.291
1550.9	-68.859
1550.9	-68.859
1550.9	-69.21
1550.9	-70.113
1550.9	-70.113
1550.9	-70.103
1550.9	-69.909
1550.9	-69.909
1550.9	-70.546
1550.9	-70.077
1550.9	-70.077
1550.9	-70.396
1550.9	-70.396
1550.9	-70.532
1550.9	-68.739
1550.9	-68.739
1550.9	-69.059
1550.9	-70.141
1550.9	-70.141
1550.9	-70.092
1550.9	-69.762
1550.9	-69.762
1550.9	-68.452
1550.9	-68.985
1550.9	-68.985
1550.9	-69.328
1550.9	-69.328
1550.9	-69.221
1550.9	-68.39
1550.9	-68.39
1550.9	-69.373
1550.9	-70.603
1550.9	-70.603
1550.9	-68.741
1550.9	-68.817
1550.9	-68.817
1550.9	-67.948
1550.9	-67.948
1550.9	-68.931
1550.9	-68.931
1550.9	-68.931
1550.9	-69.548
1550.9	-70.116
1550.9	-70.116
1550.9	-69.684
1550.9	-69.279
1550.9	-69.279
1550.9	-68.797
1550.9	-68.75
1550.9	-68.75
1550.9	-69.384
1550.9	-69.384
1550.9	-69.314
1550.9	-69.609
1550.9	-69.609
1550.9	-70.114
1550.9	-68.81
1550.9	-68.81
1550.9	-69.231
1550.9	-69.142
1550.9	-69.142
1550.9	-69.3
1550.9	-69.3
1550.9	-69.126
1550.9	-69.592
1550.9	-69.592
1550.9	-70.353
1550.9	-70.46
1550.9	-70.46
1550.9	-69.54
1550.9	-69.837
1550.9	-69.837
1550.9	-70.039
1550.9	-69.709
1550.9	-69.709
1550.9	-70.022
1550.9	-70.022
1550.9	-68.967
1550.9	-69.537
1550.9	-69.537
1550.9	-68.823
1550.9	-69.208
1550.9	-69.208
1550.9	-69.727
1550.9	-69.248
1550.9	-69.248
1550.9	-68.63
1550.9	-68.63
1550.9	-69.226
1550.9	-69.331
1550.9	-69.331
1550.9	-68.622
1550.9	-68.44
1550.9	-68.44
1550.9	-69.889
1550.9	-69.813
1550.9	-69.813
1550.9	-69.783
1550.9	-70.579
1550.9	-70.579
1550.9	-69.236
1550.9	-69.236
1550.9	-68.969
1550.9	-68.634
1550.9	-68.634
1550.9	-68.74
1550.9	-67.651
1550.9	-67.651
1550.9	-68.041
1550.9	-68.352
1550.9	-68.352
1550.9	-68.524
1550.9	-68.524
1550.9	-68.678
1550.9	-69.921
1550.9	-69.921
1550.9	-69.928
1550.9	-69.441
1550.9	-69.441
1550.9	-68.864
1550.9	-68.041
1550.9	-68.041
1550.9	-68.001
1550.9	-69.839
1550.9	-69.839
1550.9	-69.552
1550.9	-69.537
1550.9	-69.681
1550.9	-70.192
1550.9	-70.192
1550.9	-69.763
1550.9	-70.107
1550.9	-70.107
1550.9	-69.469
1550.9	-69.322
1550.9	-69.322
1550.9	-68.278
1550.9	-68.278
1550.9	-69.232
1550.9	-68.781
1550.9	-68.781
1550.9	-69.287
1550.9	-67.907
1550.9	-67.907
1550.9	-67.531
1550.9	-68.303
1550.9	-68.303
1550.9	-68.412
1550.9	-68.042
1550.9	-68.042
1550.9	-68.648
1550.9	-68.648
1550.9	-68.708
1550.9	-68.727
1550.9	-68.727
1550.9	-68.792
1550.9	-67.669
1550.9	-67.669
1550.9	-67.843
1550.9	-68.215
1550.9	-68.215
1550.9	-69.25
1550.9	-69.25
1550.9	-68.479
1550.9	-67.734
1550.9	-67.734
1550.9	-68.634
1550.9	-68.434
1550.9	-68.434
1550.9	-69.22
1550.9	-69.857
1550.9	-70.197
1550.9	-69.326
1550.9	-68.684
1550.9	-68.684
1550.9	-68.924
1550.9	-68.924
1550.9	-69.696
1550.9	-69.036
1550.9	-69.036
1550.9	-68.809
1550.9	-68.879
1550.9	-68.879
1550.9	-69.107
1550.9	-68.426
1550.9	-68.426
1550.9	-69.175
1550.9	-69.175
1550.9	-69.535
1550.9	-69.318
1550.9	-69.318
1550.9	-69.022
1550.9	-68.347
1550.9	-68.347
1550.9	-69.304
1550.9	-69.039
1550.9	-69.039
1550.9	-68.231
1550.9	-67.775
1550.9	-67.775
1550.9	-68.528
1550.9	-68.528
1550.9	-68.934
1550.9	-68.919
1550.9	-68.919
1550.9	-69.563
1550.9	-69.296
1550.9	-69.296
1550.9	-68.705
1550.9	-68.969
1550.9	-68.969
1550.9	-68.993
1550.9	-68.993
1550.9	-67.955
1550.9	-68.308
1550.9	-68.527
1550.9	-68.549
1550.9	-67.91
1550.9	-67.91
1550.9	-67.991
1550.9	-67.991
1550.9	-67.991
1550.9	-68.172
1550.9	-68.664
1550.9	-68.664
1550.9	-68.178
1550.9	-68.178
1550.9	-68.245
1550.9	-67.941
1550.9	-67.941
1550.9	-69.284
1550.9	-69.637
1550.9	-69.637
1550.9	-69.215
1550.9	-69.108
1550.9	-69.108
1550.9	-69.176
1550.9	-69.176
1550.9	-68.723
1550.9	-69.274
1550.9	-69.274
1550.9	-70.403
1550.9	-69.556
1550.9	-69.556
1550.9	-68.258
1550.9	-69.379
1550.9	-69.379
1550.9	-68.68
1550.9	-68.552
1550.9	-68.552
1550.9	-68.4
1550.9	-68.4
1550.9	-68.505
1550.9	-67.881
1550.9	-67.881
1550.9	-69.136
1550.9	-68.576
1550.9	-68.576
1550.9	-68.246
1550.9	-67.626
1550.9	-67.626
1550.9	-68.044
1550.9	-68.044
1550.9	-68.127
1550.9	-68.269
1550.9	-68.269
1550.9	-67.942
1550.9	-68.351
1550.9	-68.351
1550.9	-67.978
1550.9	-67.747
1550.9	-67.747
1550.9	-68.616
1550.9	-68.054
1550.9	-68.054
1550.9	-67.761
1550.9	-67.761
1550.9	-67.786
1550.9	-67.721
1550.9	-67.721
1550.9	-68.63
1550.9	-67.51
1550.9	-67.51
1550.9	-68.113
1550.9	-68.582
1550.9	-68.582
1550.9	-67.806
1550.9	-67.806
1550.9	-68.479
1550.9	-67.614
1550.9	-67.614
1550.9	-67.789
1550.9	-68.264
1550.9	-68.264
1550.9	-68.522
1550.9	-68.159
1550.9	-68.159
1550.9	-67.88
1550.9	-67.88
1550.9	-67.88
1550.9	-66.975
1550.9	-66.975
1550.9	-67.347
1550.9	-67.708
1550.9	-67.824
1550.9	-68.909
1550.9	-67.383
1550.9	-67.383
1550.9	-67.409
1550.9	-68.598
1550.9	-68.598
1550.9	-68.84
1550.9	-68.84
1550.9	-68.7
1550.9	-68.029
1550.9	-68.029
1550.9	-67.408
1550.9	-67.764
1550.9	-67.764
1550.9	-67.732
1550.9	-68.974
1550.9	-68.974
1550.9	-68.822
1550.9	-69.215
1550.9	-69.215
1550.9	-67.699
1550.9	-67.699
1550.9	-67.279
1550.9	-67.432
1550.9	-67.432
1550.9	-68.045
1550.9	-68.753
1550.9	-68.753
1550.9	-68.009
1550.9	-66.943
1550.9	-66.943
1550.9	-66.904
1550.9	-66.904
1550.9	-67.586
1550.9	-66.556
1550.9	-66.556
1550.9	-66.877
1550.9	-67.583
1550.9	-67.583
1550.9	-66.068
1550.9	-66.176
1550.9	-66.176
1550.9	-66.176
1550.9	-65.983
1550.9	-65.983
1550.9	-66.626
1550.9	-66.626
1550.9	-67.108
1550.9	-66.447
1550.9	-66.447
1550.9	-66.338
1550.9	-67.333
1550.9	-67.333
1550.9	-67.632
1550.9	-67.246
1550.9	-67.246
1550.9	-66.68
1550.9	-66.68
1550.9	-66.708
1550.9	-67.602
1550.9	-67.602
1550.9	-67.384
1550.9	-66.754
1550.9	-66.754
1550.9	-66.062
1550.9	-66.006
1550.9	-66.006
1550.9	-66.2
1550.9	-67.704
1550.9	-67.704
1550.9	-67.146
1550.9	-67.146
1550.9	-66.845
1550.9	-66.119
1550.9	-66.119
1550.9	-67.136
1550.9	-67.841
1550.9	-67.841
1550.9	-68.172
1550.9	-66.91
1550.9	-66.91
1550.9	-67.191
1550.9	-67.191
1550.9	-67.103
1550.9	-67.445
1550.9	-67.445
1550.9	-66.927
1550.9	-67.767
1550.9	-67.767
1550.9	-67.931
1550.9	-66.877
1550.9	-66.877
1550.9	-66.67
1550.9	-66.249
1550.9	-66.249
1550.9	-65.611
1550.9	-65.611
1550.9	-67.068
1550.9	-66.677
1550.9	-66.677
1550.9	-65.836
1550.9	-65.772
1550.9	-65.772
1550.9	-65.965
1550.9	-66.905
1550.9	-66.905
1550.9	-66.779
1550.9	-66.779
1550.9	-68.136
1550.9	-68.284
1550.9	-68.284
1550.9	-67.947
1550.9	-67.882
1550.9	-67.882
1550.9	-67.329
1550.9	-67.137
1550.9	-67.137
1550.9	-66.378
1550.9	-67.031
1550.9	-67.031
1550.9	-68.229
1550.9	-68.229
1550.9	-68.104
1550.9	-66.734
1550.9	-66.734
1550.9	-66.792
1550.9	-67.558
1550.9	-67.558
1550.9	-67.414
1550.9	-66.791
1550.9	-66.791
1550.9	-66.896
1550.9	-66.896
1550.9	-67.56
1550.9	-66.554
1550.9	-66.554
1550.9	-66.6
1550.9	-66.534
1550.9	-66.534
1550.9	-66.482
1550.9	-66.637
1550.9	-66.637
1550.9	-67.04
1550.9	-66.783
1550.9	-66.783
1550.9	-65.309
1550.9	-65.309
1550.9	-66.805
1550.9	-65.99
1550.9	-65.99
1550.9	-66.108
1550.9	-65.792
1550.9	-65.792
1550.9	-66.655
1550.9	-66.675
1550.9	-66.675
1550.9	-66.503
1550.9	-66.503
1550.9	-66.031
1550.9	-66.412
1550.9	-66.412
1550.9	-66.975
1550.9	-67.085
1550.9	-67.057
1550.9	-66.748
1550.9	-66.474
1550.9	-66.474
1550.9	-66.388
1550.9	-65.891
1550.9	-65.891
1550.9	-66.17
1550.9	-66.17
1550.9	-66.222
1550.9	-65.515
1550.9	-65.515
1550.9	-66.221
1550.9	-65.941
1550.9	-65.941
1550.9	-65.892
1550.9	-66.11
1550.9	-66.11
1550.9	-66.413
1550.9	-66.413
1550.9	-66.222
1550.9	-66.282
1550.9	-66.282
1550.9	-66.336
1550.9	-67.112
1550.9	-67.112
1550.9	-67.217
1550.9	-66.013
1550.9	-66.013
1550.9	-66.215
1550.9	-66.064
1550.9	-66.064
1550.9	-66.644
1550.9	-66.644
1550.9	-66.465
1550.9	-66.674
1550.9	-66.674
1550.9	-66.704
1550.9	-67.057
1550.9	-67.002
1550.9	-66.355
1550.9	-66.233
1550.9	-66.233
1550.9	-66.289
1550.9	-66.289
1550.9	-66.219
1550.9	-66.703
1550.9	-66.703
1550.9	-65.741
1550.9	-65.301
1550.9	-65.301
1550.9	-65.88
1550.9	-65.981
1550.9	-65.981
1550.9	-66.346
1550.9	-66.573
1550.9	-66.573
1550.9	-66.892
1550.9	-66.892
1550.9	-66.667
1550.9	-66.83
1550.9	-66.83
1550.9	-66.346
1550.9	-67.029
1550.9	-67.029
1550.9	-67.654
1550.9	-66.395
1550.9	-66.395
1550.9	-66.742
1550.9	-66.742
1550.9	-66.464
1550.9	-65.806
1550.9	-65.806
1550.9	-65.869
1550.9	-66.391
1550.9	-66.391
1550.9	-66.575
1550.9	-66.324
1550.9	-66.324
1550.9	-66.585
1550.9	-66.658
1550.9	-66.658
1550.9	-65.088
1550.9	-65.088
1550.9	-66.253
1550.9	-65.634
1550.9	-65.634
1550.9	-66.566
1550.9	-67.385
1550.9	-67.385
1550.9	-66.756
1550.9	-66.271
1550.9	-66.271
1550.9	-64.961
1550.9	-64.961
1550.9	-65.392
1550.9	-65.413
1550.9	-65.413
1550.9	-65.256
1550.9	-64.634
1550.9	-64.634
1550.9	-65.474
1550.9	-65.54
1550.9	-65.54
1550.9	-65.286
1550.9	-66.127
1550.9	-66.127
1550.9	-66.633
1550.9	-66.633
1550.9	-65.575
1550.9	-65.124
1550.9	-65.124
1550.9	-65.116
1550.9	-65.857
1550.9	-65.857
1550.9	-65.828
1550.9	-66.355
1550.9	-66.355
1550.9	-66.846
1550.9	-66.846
1550.9	-66.743
1550.9	-66.818
1550.9	-66.818
1550.9	-66.822
1550.9	-66.46
1550.9	-66.46
1550.9	-66.767
1550.9	-66.507
1550.9	-66.507
1550.9	-64.994
1550.9	-65.268
1550.9	-65.268
1550.9	-64.866
1550.9	-64.866
1550.9	-65.223
1550.9	-65.378
1550.9	-65.378
1550.9	-65.576
1550.9	-65.576
1550.9	-65.576
1550.9	-65.853
1550.9	-65.03
1550.9	-65.03
1550.9	-65.275
1550.9	-65.275
1550.9	-65.775
1550.9	-67.237
1550.9	-67.237
1550.9	-66.245
1550.9	-66.635
1550.9	-66.635
1550.9	-65.173
1550.9	-64.909
1550.9	-64.909
1550.9	-65.303
1550.9	-64.438
1550.9	-64.438
1550.9	-64.376
1550.9	-64.376
1550.9	-64.846
1550.9	-64.703
1550.9	-64.703
1550.9	-64.825
1550.9	-66.564
1550.9	-66.564
1550.9	-65.598
1550.9	-65.036
1550.9	-65.036
1550.9	-65.593
1550.9	-65.593
1550.9	-64.983
1550.9	-64.953
1550.9	-64.953
1550.9	-64.458
1550.9	-64.506
1550.9	-64.506
1550.9	-65.623
1550.9	-66.66
1550.9	-66.66
1550.9	-66.433
1550.9	-66.156
1550.9	-66.156
1550.9	-66.064
1550.9	-66.064
1550.9	-65.116
1550.9	-65.427
1550.9	-65.427
1550.9	-65.841
1550.9	-65.738
1550.9	-65.738
1550.9	-65.223
1550.9	-65.979
1550.9	-65.979
1550.9	-65.637
1550.9	-65.686
1550.9	-65.891
1550.9	-65.692
1550.9	-65.692
1550.9	-65.37
1550.9	-65.277
1550.9	-65.277
1550.9	-64.746
1550.9	-65.411
1550.9	-65.411
1550.9	-64.665
1550.9	-64.875
1550.9	-64.875
1550.9	-66.116
1550.9	-66.116
1550.9	-65.828
1550.9	-65.039
1550.9	-65.039
1550.9	-65.645
1550.9	-65.643
1550.9	-65.643
1550.9	-64.84
1550.9	-64.027
1550.9	-64.027
1550.9	-65.037
1550.9	-65.037
1550.9	-65.91
1550.9	-65.902
1550.9	-65.902
1550.9	-65.814
1550.9	-65.615
1550.9	-65.615
1550.9	-64.942
1550.9	-66.164
1550.9	-66.164
1550.9	-65.147
1550.9	-65.35
1550.9	-65.35
1550.9	-65.592
1550.9	-65.592
1550.9	-65.133
1550.9	-65.788
1550.9	-65.788
1550.9	-65.084
1550.9	-64.677
1550.9	-64.677
1550.9	-64.55
1550.9	-65.978
1550.9	-65.978
1550.9	-65.767
1550.9	-65.767
1550.9	-65.639
1550.9	-64.891
1550.9	-64.891
1550.9	-64.35
1550.9	-64.776
1550.9	-64.776
1550.9	-66.016
1550.9	-65.988
1550.9	-65.988
1550.9	-65.745
1550.9	-64.986
1550.9	-64.986
1550.9	-65.317
1550.9	-65.317
1550.9	-64.49
1550.9	-64.919
1550.9	-64.919
1550.9	-64.236
1550.9	-64.474
1550.9	-64.474
1550.9	-65.257
1550.9	-65.169
1550.9	-65.169
1550.9	-64.857
1550.9	-64.888
1550.9	-64.834
1550.9	-64.335
1550.9	-64.335
1550.9	-64.008
1550.9	-64.116
1550.9	-64.116
1550.9	-64.017
1550.9	-64.808
1550.9	-64.808
1550.9	-65.131
1550.9	-65.298
1550.9	-65.298
1550.9	-64.081
1550.9	-64.081
1550.9	-64.907
1550.9	-64.554
1550.9	-64.554
1550.9	-64.364
1550.9	-65.373
1550.9	-65.373
1550.9	-65.619
1550.9	-64.092
1550.9	-64.092
1550.9	-63.265
1550.9	-63.265
1550.9	-64.231
1550.9	-64.988
1550.9	-64.988
1550.9	-63.806
1550.9	-63.158
1550.9	-63.158
1550.9	-62.666
1550.9	-65.075
1550.9	-65.075
1550.9	-65.097
1550.9	-65.268
1550.9	-65.268
1550.9	-63.805
1550.9	-63.971
1550.9	-63.895
1550.9	-64.175
1550.9	-64.175
1550.9	-64.013
1550.9	-64.08
1550.9	-64.08
1550.9	-63.572
1550.9	-64.085
1550.9	-64.085
1550.9	-63.721
1550.9	-63.721
1550.9	-64.102
1550.9	-63.792
1550.9	-63.792
1550.9	-63.142
1550.9	-63.569
1550.9	-63.569
1550.9	-63.923
1550.9	-63.974
1550.9	-63.974
1550.9	-63.442
1550.9	-64.593
1550.9	-64.593
1550.9	-62.91
1550.9	-62.91
1550.9	-63.443
1550.9	-63.5
1550.9	-63.5
1550.9	-65.137
1550.9	-63.494
1550.9	-63.494
1550.9	-63.461
1550.9	-64.476
1550.9	-64.476
1550.9	-63.671
1550.9	-63.671
1550.9	-64.078
1550.9	-63.282
1550.9	-63.282
1550.9	-63.276
1550.9	-64.385
1550.9	-64.385
1550.9	-64.375
1550.9	-64.512
1550.9	-64.512
1550.9	-64.004
1550.9	-64.192
1550.9	-64.192
1550.9	-63.715
1550.9	-63.715
1550.9	-64.065
1550.9	-64.437
1550.9	-64.437
1550.9	-63.733
1550.9	-62.705
1550.9	-62.705
1550.9	-64.133
1550.9	-65.269
1550.9	-65.269
1550.9	-64.551
1550.9	-64.551
1550.9	-63.984
1550.9	-64.032
1550.9	-64.032
1550.9	-63.352
1550.9	-63.352
1550.9	-63.352
1550.9	-64.836
1550.9	-64.817
1550.9	-64.817
1550.9	-64.219
1550.9	-63.925
1550.9	-63.925
1550.9	-64.29
1550.9	-64.29
1550.9	-64.042
1550.9	-63.268
1550.9	-63.268
1550.9	-63.676
1550.9	-63.822
1550.9	-63.822
1550.9	-63.822
1550.9	-63.841
1550.9	-63.841
1550.9	-63.991
1550.9	-63.991
1550.9	-63.701
1550.9	-63.12
1550.9	-63.12
1550.9	-63.346
1550.9	-62.461
1550.9	-62.461
1550.9	-63.283
1550.9	-63.809
1550.9	-63.809
1550.9	-62.876
1550.9	-63.314
1550.9	-63.314
1550.9	-63.294
1550.9	-63.294
1550.9	-64.205
1550.9	-64.132
1550.9	-64.132
1550.9	-63.522
1550.9	-63.552
1550.9	-63.552
1550.9	-63.748
1550.9	-64.341
1550.9	-64.341
1550.9	-63.689
1550.9	-63.689
1550.9	-64.443
1550.9	-64.326
1550.9	-64.326
1550.9	-63.333
1550.9	-63.25
1550.9	-63.25
1550.9	-63.387
1550.9	-62.732
1550.9	-62.732
1550.9	-63.482
1550.9	-63.099
1550.9	-63.099
1550.9	-62.621
1550.9	-62.621
1550.9	-62.932
1550.9	-62.685
1550.9	-62.685
1550.9	-64.07
1550.9	-63.699
1550.9	-63.699
1550.9	-63.497
1550.9	-63.396
1550.9	-63.396
1550.9	-63.016
1550.9	-63.016
1550.9	-63.378
1550.9	-63.577
1550.9	-63.577
1550.9	-63.491
1550.9	-62.317
1550.9	-62.317
1550.9	-64.008
1550.9	-64.008
1550.9	-64.008
1550.9	-62.443
1550.9	-63.373
1550.9	-63.373
1550.9	-63.36
1550.9	-63.36
1550.9	-63.165
1550.9	-63.366
1550.9	-63.366
1550.9	-62.349
1550.9	-62.352
1550.9	-62.352
1550.9	-63.462
1550.9	-64.017
1550.9	-64.017
1550.9	-62.707
1550.9	-62.707
1550.9	-62.975
1550.9	-62.267
1550.9	-62.267
1550.9	-62.803
1550.9	-62.646
1550.9	-62.646
1550.9	-61.879
1550.9	-62.069
1550.9	-62.069
1550.9	-63.127
1550.9	-63.086
1550.9	-63.086
1550.9	-63.05
1550.9	-63.05
1550.9	-63.017
1550.9	-63.07
1550.9	-63.07
1550.9	-62.448
1550.9	-63.463
1550.9	-63.463
1550.9	-62.823
1550.9	-62.977
1550.9	-62.977
1550.9	-63.023
1550.9	-63.023
1550.9	-62.357
1550.9	-63.199
1550.9	-63.199
1550.9	-62.726
1550.9	-62.338
1550.9	-62.338
1550.9	-63.538
1550.9	-64.502
1550.9	-64.502
1550.9	-63.267
1550.9	-62.559
1550.9	-62.559
1550.9	-62.285
1550.9	-62.285
1550.9	-63.356
1550.9	-63.019
1550.9	-63.019
1550.9	-62.71
1550.9	-63.074
1550.9	-63.074
1550.9	-63.598
1550.9	-62.814
1550.9	-62.814
1550.9	-62.813
1550.9	-62.813
1550.9	-62.888
1550.9	-62.916
1550.9	-62.916
1550.9	-62.171
1550.9	-62.302
1550.9	-62.302
1550.9	-62.108
1550.9	-62.147
1550.9	-62.147
1550.9	-63.494
1550.9	-63.396
1550.9	-63.396
1550.9	-63.059
1550.9	-63.059
1550.9	-63.09
1550.9	-63.308
1550.9	-63.308
1550.9	-62.635
1550.9	-63.329
1550.9	-63.329
1550.9	-63.412
1550.9	-62.653
1550.9	-62.653
1550.9	-62.243
1550.9	-62.243
1550.9	-62.387
1550.9	-62.008
1550.9	-62.008
1550.9	-61.557
1550.9	-62.584
1550.9	-62.584
1550.9	-62.685
1550.9	-62.652
1550.9	-62.652
1550.9	-62.928
1550.9	-63.134
1550.9	-63.134
1550.9	-62.658
1550.9	-62.658
1550.9	-62.802
1550.9	-62.346
1550.9	-62.346
1550.9	-62.62
1550.9	-63.037
1550.9	-63.037
1550.9	-63.345
1550.9	-62.964
1550.9	-62.964
1550.9	-63.207
1550.9	-63.207
1550.9	-63.134
1550.9	-61.947
1550.9	-61.947
1550.9	-62.376
1550.9	-62.642
1550.9	-62.642
1550.9	-62.87
1550.9	-63.104
1550.9	-63.104
1550.9	-62.314
1550.9	-62.229
1550.9	-62.229
1550.9	-63.015
1550.9	-63.015
1550.9	-61.88
1550.9	-62.063
1550.9	-62.063
1550.9	-61.899
1550.9	-61.96
1550.9	-61.96
1550.9	-61.975
1550.9	-62.105
1550.9	-62.105
1550.9	-62.912
1550.9	-62.912
1550.9	-62.786
1550.9	-61.994
1550.9	-61.994
1550.9	-62.872
1550.9	-61.326
1550.9	-61.326
1550.9	-62.564
1550.9	-63.05
1550.9	-63.05
1550.9	-61.772
1550.9	-61.876
1550.9	-61.876
1550.9	-62.56
1550.9	-62.56
1550.9	-63.002
1550.9	-63.011
1550.9	-63.094
1550.9	-62.747
1550.9	-62.189
1550.9	-62.189
1550.9	-62.517
1550.9	-61.817
1550.9	-61.817
1550.9	-61.817
1550.9	-61.817
1550.9	-62.35
1550.9	-62.454
1550.9	-62.454
1550.9	-62.127
1550.9	-62.316
1550.9	-62.316
1550.9	-62.36
1550.9	-62.36
1550.9	-62.36
1550.9	-62.529
1550.9	-62.035
1550.9	-62.035
1550.9	-61.71
1550.9	-61.71
1550.9	-61.39
1550.9	-61.328
1550.9	-61.328
1550.9	-61.862
1550.9	-62.41
1550.9	-62.41
1550.9	-62.634
1550.9	-62.119
1550.9	-62.119
1550.9	-62.125
1550.9	-62.125
1550.9	-61.677
1550.9	-62.224
1550.9	-62.224
1550.9	-61.969
1550.9	-62.381
1550.9	-62.381
1550.9	-61.365
1550.9	-61.873
1550.9	-61.873
1550.9	-62.006
1550.9	-62.068
1550.9	-62.068
1550.9	-62.178
1550.9	-62.178
1550.9	-62.178
1550.9	-62.34
1550.9	-62.34
1550.9	-62.217
1550.9	-61.636
1550.9	-61.636
1550.9	-62.084
1550.9	-61.963
1550.9	-61.963
1550.9	-61.957
1550.9	-61.957
1550.9	-62.216
1550.9	-63.569
1550.9	-63.569
1550.9	-63.079
1550.9	-61.99
1550.9	-61.99
1550.9	-61.13
1550.9	-61.818
1550.9	-61.851
1550.9	-63.026
1550.9	-62.113
1550.9	-62.113
1550.9	-62.113
1550.9	-62.113
1550.9	-62.366
1550.9	-61.899
1550.9	-61.899
1550.9	-61.66
1550.9	-61.985
1550.9	-61.985
1550.9	-62.713
1550.9	-61.727
1550.9	-61.727
1550.9	-62.23
1550.9	-62.23
1550.9	-62.505
1550.9	-62.66
1550.9	-62.66
1550.9	-62.218
1550.9	-62.285
1550.9	-62.285
1550.9	-61.611
1550.9	-61.746
1550.9	-61.746
1550.9	-61.896
1550.9	-62.119
1550.9	-62.119
1550.9	-62.068
1550.9	-62.068
1550.9	-62.052
1550.9	-61.603
1550.9	-61.603
1550.9	-62.415
1550.9	-62.464
1550.9	-62.464
1550.9	-62.396
1550.9	-60.948
1550.9	-60.948
1550.9	-61.472
1550.9	-61.472
1550.9	-61.408
1550.9	-61.472
1550.9	-61.472
1550.9	-61.663
1550.9	-62.566
1550.9	-62.566
1550.9	-62.017
1550.9	-61.263
1550.9	-61.263
1550.9	-61.635
1550.9	-62.063
1550.9	-62.063
1550.9	-61.422
1550.9	-61.422
1550.9	-61.279
1550.9	-61.36
1550.9	-61.36
1550.9	-61.64
1550.9	-61.145
1550.9	-61.145
1550.9	-61.862
1550.9	-61.641
1550.9	-61.641
1550.9	-61.67
1550.9	-61.67
1550.9	-60.893
1550.9	-61.759
1550.9	-61.759
1550.9	-61.538
1550.9	-61.454
1550.9	-61.454
1550.9	-60.662
1550.9	-61.052
1550.9	-61.052
1550.9	-61.438
1550.9	-61.247
1550.9	-61.247
1550.9	-61.266
1550.9	-61.266
1550.9	-61.862
1550.9	-61.973
1550.9	-61.973
1550.9	-61.9
1550.9	-62.011
1550.9	-62.011
1550.9	-61.287
1550.9	-61.696
1550.9	-61.696
1550.9	-62.721
1550.9	-62.721
1550.9	-61.419
1550.9	-62.759
1550.9	-62.759
1550.9	-62.319
1550.9	-62.136
1550.9	-62.136
1550.9	-62.51
1550.9	-61.227
1550.9	-61.227
1550.9	-59.916
1550.9	-60.353
1550.9	-60.353
1550.9	-61.076
1550.9	-61.076
1550.9	-60.958
1550.9	-62.025
1550.9	-62.025
1550.9	-60.824
1550.9	-61.595
1550.9	-61.595
1550.9	-61.563
1550.9	-61.746
1550.9	-61.746
1550.9	-61.734
1550.9	-61.734
1550.9	-61.416
1550.9	-61.064
1550.9	-61.064
1550.9	-61.872
1550.9	-60.747
1550.9	-60.747
1550.9	-61.425
1550.9	-61.407
1550.9	-61.407
1550.9	-61.055
1550.9	-61.353
1550.9	-61.353
1550.9	-60.528
1550.9	-60.528
1550.9	-61.816
1550.9	-61.354
1550.9	-61.354
1550.9	-61.384
1550.9	-61.474
1550.9	-61.474
1550.9	-62.309
1550.9	-61.669
1550.9	-61.669
1550.9	-61.93
1550.9	-61.93
1550.9	-60.85
1550.9	-61.443
1550.9	-61.443
1550.9	-61.828
1550.9	-61.918
1550.9	-61.918
1550.9	-61.419
1550.9	-61.689
1550.9	-61.689
1550.9	-61.556
1550.9	-61.325
1550.9	-61.325
1550.9	-60.454
1550.9	-60.454
1550.9	-60.881
1550.9	-60.242
1550.9	-60.242
1550.9	-61.281
1550.9	-60.986
1550.9	-60.986
1550.9	-61.079
1550.9	-61.319
1550.9	-61.319
1550.9	-61.67
1550.9	-61.67
1550.9	-61.038
1550.9	-61.097
1550.9	-61.097
1550.9	-61.103
1550.9	-60.48
1550.9	-60.48
1550.9	-61.134
1550.9	-60.902
1550.9	-60.902
1550.9	-61.347
1550.9	-61.468
1550.9	-61.468
1550.9	-61.485
1550.9	-61.485
1550.9	-61.091
1550.9	-61.478
1550.9	-61.478
1550.9	-60.878
1550.9	-61.136
1550.9	-61.136
1550.9	-61.495
1550.9	-61.495
1550.9	-61.495
1550.9	-60.052
1550.9	-60.052
1550.9	-60.916
1550.9	-60.97
1550.9	-60.97
1550.9	-60.396
1550.9	-60.709
1550.9	-60.709
1550.9	-60.772
1550.9	-61.12
1550.9	-61.12
1550.9	-60.273
1550.9	-60.807
1550.9	-60.807
1550.9	-61.196
1550.9	-61.196
1550.9	-60.565
1550.9	-60.061
1550.9	-60.061
1550.9	-60.28
1550.9	-61.005
1550.9	-61.005
1550.9	-59.961
1550.9	-60.477
1550.9	-60.477
1550.9	-60.82
1550.9	-60.82
1550.9	-60.729
1550.9	-59.659
1550.9	-59.659
1550.9	-60.002
1550.9	-60.393
1550.9	-60.393
1550.9	-60.448
1550.9	-60.901
1550.9	-60.901
1550.9	-60.193
1550.9	-60.046
1550.9	-60.046
1550.9	-60.341
1550.9	-60.341
1550.9	-61.311
1550.9	-60.872
1550.9	-60.872
1550.9	-60.742
1550.9	-60.517
1550.9	-60.517
1550.9	-61.18
1550.9	-60.394
1550.9	-60.394
1550.9	-60.394
1550.9	-60.394
1550.9	-60.518
1550.9	-60.337
1550.9	-60.337
1550.9	-59.86
1550.9	-59.868
1550.9	-59.868
1550.9	-60.1
1550.9	-60.658
1550.9	-60.658
1550.9	-61.105
1550.9	-61.199
1550.9	-61.199
1550.9	-60.66
1550.9	-60.66
1550.9	-60.619
1550.9	-60.477
1550.9	-60.477
1550.9	-60.328
1550.9	-60.456
1550.9	-60.456
1550.9	-60.601
1550.9	-60.566
1550.9	-60.566
1550.9	-60.271
1550.9	-60.271
1550.9	-60.679
1550.9	-60.346
1550.9	-60.346
1550.9	-60.423
1550.9	-60.8
1550.9	-60.8
1550.9	-60.528
1550.9	-59.362
1550.9	-59.362
1550.9	-59.706
1550.9	-59.676
1550.9	-59.676
1550.9	-59.391
1550.9	-59.391
1550.9	-60.045
1550.9	-60.256
1550.9	-60.256
1550.9	-59.805
1550.9	-60.357
1550.9	-60.357
1550.9	-60.581
1550.9	-60.29
1550.9	-60.29
1550.9	-60.441
1550.9	-60.441
1550.9	-59.973
1550.9	-60.57
1550.9	-60.57
1550.9	-59.819
1550.9	-59.25
1550.9	-59.25
1550.9	-60.807
1550.9	-60.358
1550.9	-60.358
1550.9	-59.511
1550.9	-59.512
1550.9	-59.512
1550.9	-59.63
1550.9	-59.622
1550.9	-59.307
1550.9	-59.951
1550.9	-59.951
1550.9	-60.452
1550.9	-59.814
1550.9	-59.814
1550.9	-60.541
1550.9	-59.923
1550.9	-59.923
1550.9	-59.711
1550.9	-59.711
1550.9	-59.938
1550.9	-59.557
1550.9	-59.557
1550.9	-59.458
1550.9	-59.916
1550.9	-59.916
1550.9	-59.022
1550.9	-59.816
1550.9	-59.816
1550.9	-60.617
1550.9	-60.432
1550.9	-60.432
1550.9	-60.57
1550.9	-60.57
1550.9	-59.403
1550.9	-59.444
1550.9	-59.444
1550.9	-59.128
1550.9	-59.818
1550.9	-59.818
1550.9	-59.328
1550.9	-58.827
1550.9	-58.827
1550.9	-60.289
1550.9	-60.289
1550.9	-59.638
1550.9	-60.005
1550.9	-60.005
1550.9	-59.379
1550.9	-59.42
1550.9	-59.42
1550.9	-59.376
1550.9	-59.227
1550.9	-59.227
1550.9	-59.366
1550.9	-59.565
1550.9	-59.565
1550.9	-59.473
1550.9	-59.473
1550.9	-59.654
1550.9	-59.618
1550.9	-59.618
1550.9	-59.615
1550.9	-59.267
1550.9	-59.267
1550.9	-59.427
1550.9	-59.452
1550.9	-59.452
1550.9	-59.266
1550.9	-59.266
1550.9	-59.701
1550.9	-59.702
1550.9	-59.702
1550.9	-59.069
1550.9	-59.59
1550.9	-59.59
1550.9	-59.876
1550.9	-59.078
1550.9	-59.078
1550.9	-60.065
1550.9	-59.221
1550.9	-59.221
1550.9	-59.434
1550.9	-59.434
1550.9	-59.924
1550.9	-59.758
1550.9	-59.758
1550.9	-60.085
1550.9	-59.425
1550.9	-59.425
1550.9	-59.65
1550.9	-59.266
1550.9	-59.266
1550.9	-59.042
1550.9	-59.042
1550.9	-59.409
1550.9	-59.518
1550.9	-59.518
1550.9	-59.661
1550.9	-59.816
1550.9	-59.816
1550.9	-59.105
1550.9	-59.616
1550.9	-59.616
1550.9	-59.199
1550.9	-59.715
1550.9	-59.715
1550.9	-59.408
1550.9	-59.408
1550.9	-59.359
1550.9	-59.075
1550.9	-59.075
1550.9	-59.664
1550.9	-59.516
1550.9	-59.516
1550.9	-59.368
1550.9	-58.927
1550.9	-58.892
1550.9	-59.863
1550.9	-59.863
1550.9	-58.968
1550.9	-59.457
1550.9	-59.457
1550.9	-59.583
1550.9	-59.816
1550.9	-59.816
1550.9	-59.262
1550.9	-59.389
1550.9	-59.389
1550.9	-59.03
1550.9	-59.2
1550.9	-59.2
1550.9	-59.2
1550.9	-59.2
1550.9	-59.206
1550.9	-59.561
1550.9	-59.561
1550.9	-59.492
1550.9	-59.026
1550.9	-59.026
1550.9	-59.265
1550.9	-59.554
1550.9	-59.554
1550.9	-59.513
1550.9	-59.513
1550.9	-59.998
1550.9	-59.912
1550.9	-59.912
1550.9	-58.88
1550.9	-59.079
1550.9	-59.079
1550.9	-59.113
1550.9	-58.845
1550.9	-58.845
1550.9	-59.377
1550.9	-59.338
1550.9	-59.338
1550.9	-58.733
1550.9	-58.733
1550.9	-58.029
1550.9	-58.52
1550.9	-58.52
1550.9	-58.459
1550.9	-58.344
1550.9	-58.344
1550.9	-58.701
1550.9	-58.979
1550.9	-58.979
1550.9	-59.217
1550.9	-59.217
1550.9	-58.954
1550.9	-58.601
1550.9	-58.601
1550.9	-59.063
1550.9	-58.925
1550.9	-58.925
1550.9	-59.456
1550.9	-59.456
1550.9	-59.456
1550.9	-59.092
1550.9	-59.009
1550.9	-59.009
1550.9	-58.948
1550.9	-58.948
1550.9	-58.469
1550.9	-58.429
1550.9	-58.429
1550.9	-59.002
1550.9	-58.902
1550.9	-58.902
1550.9	-58.836
1550.9	-58.425
1550.9	-58.425
1550.9	-58.533
1550.9	-58.533
1550.9	-59.099
1550.9	-58.763
1550.9	-58.763
1550.9	-58.911
1550.9	-58.728
1550.9	-58.728
1550.9	-58.328
1550.9	-58.481
1550.9	-58.481
1550.9	-58.523
1550.9	-58.588
1550.9	-58.588
1550.9	-59.159
1550.9	-59.159
1550.9	-59.129
1550.9	-59.414
1550.9	-59.414
1550.9	-58.787
1550.9	-58.374
1550.9	-58.374
1550.9	-58.308
1550.9	-58.184
1550.9	-58.184
1550.9	-57.844
1550.9	-57.844
1550.9	-58.409
1550.9	-58.97
1550.9	-58.97
1550.9	-58.704
1550.9	-58.971
1550.9	-58.971
1550.9	-59.06
1550.9	-59.06
1550.9	-59.06
1550.9	-58.85
1550.9	-58.867
1550.9	-58.867
1550.9	-58.634
1550.9	-58.634
1550.9	-58.803
[truncated: 48,801 more rows]
