# Supplementary material for: Optical vector analysis with attometer resolution, 90-dB dynamic range and THz bandwidth
Source: Nat Commun. 2019 Nov 13;10:5135. doi: 10.1038/s41467-019-13129-x (PMC6853945; doi:10.1038/s41467-019-13129-x)
Supplement: Supplementary file 2 — Source Data [file 41467_2019_13129_MOESM2_ESM.zip › Source Data/Fig.6b-OVA.csv]

-1.5e+10	-2.1205
-1.4999e+10	-2.0736
-1.4997e+10	-2.1498
-1.4996e+10	-2.1315
-1.4994e+10	-2.183
-1.4993e+10	-2.137
-1.4991e+10	-2.1668
-1.499e+10	-2.1435
-1.4988e+10	-2.1527
-1.4987e+10	-2.154
-1.4985e+10	-2.1011
-1.4984e+10	-2.2019
-1.4982e+10	-2.1726
-1.4981e+10	-2.1499
-1.4979e+10	-2.089
-1.4978e+10	-2.1635
-1.4976e+10	-2.1727
-1.4975e+10	-2.193
-1.4973e+10	-2.1782
-1.4972e+10	-2.2124
-1.497e+10	-2.1209
-1.4969e+10	-2.1716
-1.4967e+10	-2.1576
-1.4966e+10	-2.1494
-1.4964e+10	-2.1676
-1.4963e+10	-2.1489
-1.4961e+10	-2.1641
-1.496e+10	-2.1227
-1.4958e+10	-2.1016
-1.4957e+10	-2.1755
-1.4955e+10	-2.1098
-1.4954e+10	-2.1659
-1.4952e+10	-2.1095
-1.4951e+10	-2.1941
-1.4949e+10	-2.1222
-1.4948e+10	-2.1623
-1.4946e+10	-2.1312
-1.4945e+10	-2.1524
-1.4943e+10	-2.1608
-1.4942e+10	-2.1211
-1.494e+10	-2.1292
-1.4939e+10	-2.1531
-1.4937e+10	-2.1654
-1.4936e+10	-2.1441
-1.4934e+10	-2.1263
-1.4933e+10	-2.1406
-1.4931e+10	-2.1585
-1.493e+10	-2.1299
-1.4928e+10	-2.1536
-1.4927e+10	-2.1801
-1.4925e+10	-2.189
-1.4924e+10	-2.1408
-1.4922e+10	-2.1465
-1.4921e+10	-2.1395
-1.4919e+10	-2.1379
-1.4918e+10	-2.1417
-1.4917e+10	-2.0982
-1.4915e+10	-2.1707
-1.4914e+10	-2.1529
-1.4912e+10	-2.1298
-1.4911e+10	-2.11
-1.4909e+10	-2.1804
-1.4908e+10	-2.086
-1.4906e+10	-2.1257
-1.4905e+10	-2.1351
-1.4903e+10	-2.157
-1.4902e+10	-2.1432
-1.49e+10	-2.1701
-1.4899e+10	-2.1577
-1.4897e+10	-2.1411
-1.4896e+10	-2.1793
-1.4894e+10	-2.1673
-1.4893e+10	-2.1519
-1.4891e+10	-2.1454
-1.489e+10	-2.1039
-1.4888e+10	-2.1123
-1.4887e+10	-2.1685
-1.4885e+10	-2.1176
-1.4884e+10	-2.1996
-1.4882e+10	-2.1194
-1.4881e+10	-2.1864
-1.4879e+10	-2.1997
-1.4878e+10	-2.1217
-1.4876e+10	-2.1177
-1.4875e+10	-2.1836
-1.4873e+10	-2.0964
-1.4872e+10	-2.1137
-1.487e+10	-2.1292
-1.4869e+10	-2.0783
-1.4867e+10	-2.2036
-1.4866e+10	-2.1583
-1.4864e+10	-2.1267
-1.4863e+10	-2.1985
-1.4861e+10	-2.1771
-1.486e+10	-2.1291
-1.4858e+10	-2.1198
-1.4857e+10	-2.1179
-1.4855e+10	-2.1264
-1.4854e+10	-2.0789
-1.4852e+10	-2.1739
-1.4851e+10	-2.1746
-1.4849e+10	-2.1281
-1.4848e+10	-2.1177
-1.4846e+10	-2.1363
-1.4845e+10	-2.1001
-1.4843e+10	-2.0982
-1.4842e+10	-2.1365
-1.484e+10	-2.1636
-1.4839e+10	-2.1509
-1.4837e+10	-2.162
-1.4836e+10	-2.1379
-1.4834e+10	-2.1355
-1.4833e+10	-2.1512
-1.4832e+10	-2.1621
-1.483e+10	-2.1149
-1.4829e+10	-2.1274
-1.4827e+10	-2.1574
-1.4826e+10	-2.1983
-1.4824e+10	-2.167
-1.4823e+10	-2.1741
-1.4821e+10	-2.1116
-1.482e+10	-2.1641
-1.4818e+10	-2.1226
-1.4817e+10	-2.1379
-1.4815e+10	-2.1576
-1.4814e+10	-2.1445
-1.4812e+10	-2.1492
-1.4811e+10	-2.1167
-1.4809e+10	-2.1684
-1.4808e+10	-2.2131
-1.4806e+10	-2.1419
-1.4805e+10	-2.1472
-1.4803e+10	-2.1198
-1.4802e+10	-2.1108
-1.48e+10	-2.162
-1.4799e+10	-2.1278
-1.4797e+10	-2.1052
-1.4796e+10	-2.1714
-1.4794e+10	-2.1252
-1.4793e+10	-2.1161
-1.4791e+10	-2.1502
-1.479e+10	-2.0836
-1.4788e+10	-2.1827
-1.4787e+10	-2.1064
-1.4785e+10	-2.1422
-1.4784e+10	-2.159
-1.4782e+10	-2.098
-1.4781e+10	-2.1859
-1.4779e+10	-2.1231
-1.4778e+10	-2.093
-1.4776e+10	-2.1263
-1.4775e+10	-2.1393
-1.4773e+10	-2.1821
-1.4772e+10	-2.1177
-1.477e+10	-2.1506
-1.4769e+10	-2.1404
-1.4767e+10	-2.1323
-1.4766e+10	-2.1158
-1.4764e+10	-2.1871
-1.4763e+10	-2.1576
-1.4761e+10	-2.124
-1.476e+10	-2.1819
-1.4758e+10	-2.1311
-1.4757e+10	-2.117
-1.4755e+10	-2.1192
-1.4754e+10	-2.1258
-1.4752e+10	-2.1113
-1.4751e+10	-2.1324
-1.475e+10	-2.1228
-1.4748e+10	-2.1425
-1.4747e+10	-2.1398
-1.4745e+10	-2.1324
-1.4744e+10	-2.1646
-1.4742e+10	-2.1703
-1.4741e+10	-2.1655
-1.4739e+10	-2.1539
-1.4738e+10	-2.1422
-1.4736e+10	-2.1042
-1.4735e+10	-2.1307
-1.4733e+10	-2.1598
-1.4732e+10	-2.1265
-1.473e+10	-2.1152
-1.4729e+10	-2.103
-1.4727e+10	-2.1285
-1.4726e+10	-2.1437
-1.4724e+10	-2.1195
-1.4723e+10	-2.1172
-1.4721e+10	-2.1336
-1.472e+10	-2.1089
-1.4718e+10	-2.131
-1.4717e+10	-2.0815
-1.4715e+10	-2.1134
-1.4714e+10	-2.0956
-1.4712e+10	-2.1117
-1.4711e+10	-2.1046
-1.4709e+10	-2.1075
-1.4708e+10	-2.1183
-1.4706e+10	-2.1185
-1.4705e+10	-2.1169
-1.4703e+10	-2.1227
-1.4702e+10	-2.1546
-1.47e+10	-2.1103
-1.4699e+10	-2.1224
-1.4697e+10	-2.1314
-1.4696e+10	-2.1155
-1.4694e+10	-2.13
-1.4693e+10	-2.1298
-1.4691e+10	-2.0987
-1.469e+10	-2.1461
-1.4688e+10	-2.1027
-1.4687e+10	-2.0863
-1.4685e+10	-2.1487
-1.4684e+10	-2.0962
-1.4682e+10	-2.1021
-1.4681e+10	-2.1482
-1.4679e+10	-2.1055
-1.4678e+10	-2.0986
-1.4676e+10	-2.0947
-1.4675e+10	-2.1211
-1.4673e+10	-2.1241
-1.4672e+10	-2.122
-1.467e+10	-2.1463
-1.4669e+10	-2.1067
-1.4668e+10	-2.1281
-1.4666e+10	-2.1723
-1.4665e+10	-2.1212
-1.4663e+10	-2.1228
-1.4662e+10	-2.1414
-1.466e+10	-2.1455
-1.4659e+10	-2.1403
-1.4657e+10	-2.1469
-1.4656e+10	-2.114
-1.4654e+10	-2.0959
-1.4653e+10	-2.1607
-1.4651e+10	-2.1158
-1.465e+10	-2.1052
-1.4648e+10	-2.1626
-1.4647e+10	-2.1327
-1.4645e+10	-2.1552
-1.4644e+10	-2.094
-1.4642e+10	-2.1174
-1.4641e+10	-2.1194
-1.4639e+10	-2.1385
-1.4638e+10	-2.1701
-1.4636e+10	-2.169
-1.4635e+10	-2.1531
-1.4633e+10	-2.1091
-1.4632e+10	-2.1586
-1.463e+10	-2.1446
-1.4629e+10	-2.1133
-1.4627e+10	-2.1425
-1.4626e+10	-2.1402
-1.4624e+10	-2.1456
-1.4623e+10	-2.1598
-1.4621e+10	-2.1499
-1.462e+10	-2.1598
-1.4618e+10	-2.1239
-1.4617e+10	-2.1368
-1.4615e+10	-2.1255
-1.4614e+10	-2.1547
-1.4612e+10	-2.1496
-1.4611e+10	-2.1446
-1.4609e+10	-2.1606
-1.4608e+10	-2.1566
-1.4606e+10	-2.1423
-1.4605e+10	-2.1545
-1.4603e+10	-2.1462
-1.4602e+10	-2.1083
-1.46e+10	-2.1609
-1.4599e+10	-2.1578
-1.4597e+10	-2.1467
-1.4596e+10	-2.1073
-1.4594e+10	-2.1455
-1.4593e+10	-2.1456
-1.4591e+10	-2.1183
-1.459e+10	-2.1404
-1.4588e+10	-2.1549
-1.4587e+10	-2.1323
-1.4586e+10	-2.1886
-1.4584e+10	-2.1435
-1.4583e+10	-2.1
-1.4581e+10	-2.15
-1.458e+10	-2.1976
-1.4578e+10	-2.1482
-1.4577e+10	-2.1986
-1.4575e+10	-2.1553
-1.4574e+10	-2.1334
-1.4572e+10	-2.147
-1.4571e+10	-2.1499
-1.4569e+10	-2.1423
-1.4568e+10	-2.1897
-1.4566e+10	-2.1938
-1.4565e+10	-2.1813
-1.4563e+10	-2.1616
-1.4562e+10	-2.1605
-1.456e+10	-2.1648
-1.4559e+10	-2.118
-1.4557e+10	-2.1926
-1.4556e+10	-2.1631
-1.4554e+10	-2.1259
-1.4553e+10	-2.1547
-1.4551e+10	-2.1269
-1.455e+10	-2.12
-1.4548e+10	-2.1197
-1.4547e+10	-2.0943
-1.4545e+10	-2.0985
-1.4544e+10	-2.1375
-1.4542e+10	-2.1415
-1.4541e+10	-2.121
-1.4539e+10	-2.1841
-1.4538e+10	-2.1211
-1.4536e+10	-2.1498
-1.4535e+10	-2.1698
-1.4533e+10	-2.1069
-1.4532e+10	-2.1882
-1.453e+10	-2.1279
-1.4529e+10	-2.1436
-1.4527e+10	-2.1645
-1.4526e+10	-2.1543
-1.4524e+10	-2.1782
-1.4523e+10	-2.1706
-1.4521e+10	-2.1643
-1.452e+10	-2.1542
-1.4518e+10	-2.1497
-1.4517e+10	-2.1387
-1.4515e+10	-2.1481
-1.4514e+10	-2.1201
-1.4512e+10	-2.129
-1.4511e+10	-2.1418
-1.4509e+10	-2.1618
-1.4508e+10	-2.1348
-1.4506e+10	-2.2006
-1.4505e+10	-2.1795
-1.4503e+10	-2.1138
-1.4502e+10	-2.091
-1.4501e+10	-2.1686
-1.4499e+10	-2.1137
-1.4498e+10	-2.132
-1.4496e+10	-2.1423
-1.4495e+10	-2.1477
-1.4493e+10	-2.1354
-1.4492e+10	-2.1172
-1.449e+10	-2.1607
-1.4489e+10	-2.163
-1.4487e+10	-2.1654
-1.4486e+10	-2.182
-1.4484e+10	-2.1748
-1.4483e+10	-2.1545
-1.4481e+10	-2.1542
-1.448e+10	-2.1441
-1.4478e+10	-2.1702
-1.4477e+10	-2.1819
-1.4475e+10	-2.1451
-1.4474e+10	-2.1308
-1.4472e+10	-2.1983
-1.4471e+10	-2.1055
-1.4469e+10	-2.1503
-1.4468e+10	-2.1343
-1.4466e+10	-2.1444
-1.4465e+10	-2.2076
-1.4463e+10	-2.1377
-1.4462e+10	-2.1548
-1.446e+10	-2.1584
-1.4459e+10	-2.0791
-1.4457e+10	-2.198
-1.4456e+10	-2.1468
-1.4454e+10	-2.1504
-1.4453e+10	-2.1614
-1.4451e+10	-2.0882
-1.445e+10	-2.1675
-1.4448e+10	-2.1398
-1.4447e+10	-2.1453
-1.4445e+10	-2.1744
-1.4444e+10	-2.1364
-1.4442e+10	-2.1544
-1.4441e+10	-2.1623
-1.4439e+10	-2.0989
-1.4438e+10	-2.1276
-1.4436e+10	-2.1474
-1.4435e+10	-2.113
-1.4433e+10	-2.1341
-1.4432e+10	-2.151
-1.443e+10	-2.1014
-1.4429e+10	-2.1026
-1.4427e+10	-2.1602
-1.4426e+10	-2.165
-1.4424e+10	-2.1129
-1.4423e+10	-2.1529
-1.4421e+10	-2.1741
-1.442e+10	-2.1631
-1.4419e+10	-2.1226
-1.4417e+10	-2.1602
-1.4416e+10	-2.1492
-1.4414e+10	-2.1281
-1.4413e+10	-2.1289
-1.4411e+10	-2.1283
-1.441e+10	-2.138
-1.4408e+10	-2.1389
-1.4407e+10	-2.109
-1.4405e+10	-2.0887
-1.4404e+10	-2.126
-1.4402e+10	-2.1244
-1.4401e+10	-2.1437
-1.4399e+10	-2.1302
-1.4398e+10	-2.1828
-1.4396e+10	-2.1586
-1.4395e+10	-2.1485
-1.4393e+10	-2.1435
-1.4392e+10	-2.2021
-1.439e+10	-2.1294
-1.4389e+10	-2.1456
-1.4387e+10	-2.1665
-1.4386e+10	-2.1433
-1.4384e+10	-2.1599
-1.4383e+10	-2.1392
-1.4381e+10	-2.1397
-1.438e+10	-2.128
-1.4378e+10	-2.1244
-1.4377e+10	-2.1226
-1.4375e+10	-2.1501
-1.4374e+10	-2.148
-1.4372e+10	-2.1574
-1.4371e+10	-2.1635
-1.4369e+10	-2.16
-1.4368e+10	-2.1215
-1.4366e+10	-2.106
-1.4365e+10	-2.1188
-1.4363e+10	-2.1175
-1.4362e+10	-2.1639
-1.436e+10	-2.1289
-1.4359e+10	-2.1164
-1.4357e+10	-2.1404
-1.4356e+10	-2.1561
-1.4354e+10	-2.1183
-1.4353e+10	-2.1056
-1.4351e+10	-2.1102
-1.435e+10	-2.1189
-1.4348e+10	-2.13
-1.4347e+10	-2.1427
-1.4345e+10	-2.1457
-1.4344e+10	-2.0971
-1.4342e+10	-2.1105
-1.4341e+10	-2.1473
-1.4339e+10	-2.1234
-1.4338e+10	-2.102
-1.4337e+10	-2.1276
-1.4335e+10	-2.134
-1.4334e+10	-2.0884
-1.4332e+10	-2.1349
-1.4331e+10	-2.1039
-1.4329e+10	-2.1032
-1.4328e+10	-2.1297
-1.4326e+10	-2.1048
-1.4325e+10	-2.1478
-1.4323e+10	-2.1091
-1.4322e+10	-2.1219
-1.432e+10	-2.1212
-1.4319e+10	-2.1465
-1.4317e+10	-2.124
-1.4316e+10	-2.1209
-1.4314e+10	-2.1461
-1.4313e+10	-2.1168
-1.4311e+10	-2.0991
-1.431e+10	-2.1123
-1.4308e+10	-2.1475
-1.4307e+10	-2.1338
-1.4305e+10	-2.1377
-1.4304e+10	-2.1521
-1.4302e+10	-2.1324
-1.4301e+10	-2.1618
-1.4299e+10	-2.1155
-1.4298e+10	-2.1324
-1.4296e+10	-2.137
-1.4295e+10	-2.1184
-1.4293e+10	-2.1048
-1.4292e+10	-2.1239
-1.429e+10	-2.0973
-1.4289e+10	-2.0926
-1.4287e+10	-2.1418
-1.4286e+10	-2.1327
-1.4284e+10	-2.1306
-1.4283e+10	-2.1739
-1.4281e+10	-2.1027
-1.428e+10	-2.1643
-1.4278e+10	-2.1209
-1.4277e+10	-2.1434
-1.4275e+10	-2.1289
-1.4274e+10	-2.1514
-1.4272e+10	-2.1509
-1.4271e+10	-2.1665
-1.4269e+10	-2.1442
-1.4268e+10	-2.1049
-1.4266e+10	-2.1495
-1.4265e+10	-2.1637
-1.4263e+10	-2.1221
-1.4262e+10	-2.1641
-1.426e+10	-2.1339
-1.4259e+10	-2.1303
-1.4257e+10	-2.1598
-1.4256e+10	-2.1707
-1.4255e+10	-2.1678
-1.4253e+10	-2.1639
-1.4252e+10	-2.1663
-1.425e+10	-2.1621
-1.4249e+10	-2.1456
-1.4247e+10	-2.1553
-1.4246e+10	-2.1046
-1.4244e+10	-2.1569
-1.4243e+10	-2.0886
-1.4241e+10	-2.1349
-1.424e+10	-2.161
-1.4238e+10	-2.1547
-1.4237e+10	-2.168
-1.4235e+10	-2.1314
-1.4234e+10	-2.1511
-1.4232e+10	-2.191
-1.4231e+10	-2.1317
-1.4229e+10	-2.1771
-1.4228e+10	-2.1634
-1.4226e+10	-2.1573
-1.4225e+10	-2.1446
-1.4223e+10	-2.1452
-1.4222e+10	-2.1085
-1.422e+10	-2.1484
-1.4219e+10	-2.1462
-1.4217e+10	-2.1384
-1.4216e+10	-2.1741
-1.4214e+10	-2.1432
-1.4213e+10	-2.1769
-1.4211e+10	-2.1203
-1.421e+10	-2.15
-1.4208e+10	-2.1499
-1.4207e+10	-2.1573
-1.4205e+10	-2.1445
-1.4204e+10	-2.0986
-1.4202e+10	-2.1789
-1.4201e+10	-2.1266
-1.4199e+10	-2.1594
-1.4198e+10	-2.164
-1.4196e+10	-2.1443
-1.4195e+10	-2.1693
-1.4193e+10	-2.1585
-1.4192e+10	-2.1466
-1.419e+10	-2.1441
-1.4189e+10	-2.1358
-1.4187e+10	-2.1592
-1.4186e+10	-2.1495
-1.4184e+10	-2.162
-1.4183e+10	-2.1252
-1.4181e+10	-2.1787
-1.418e+10	-2.1456
-1.4178e+10	-2.1528
-1.4177e+10	-2.1425
-1.4175e+10	-2.1792
-1.4174e+10	-2.1453
-1.4172e+10	-2.1761
-1.4171e+10	-2.1467
-1.417e+10	-2.1397
-1.4168e+10	-2.1375
-1.4167e+10	-2.1495
-1.4165e+10	-2.1367
-1.4164e+10	-2.1459
-1.4162e+10	-2.1436
-1.4161e+10	-2.1404
-1.4159e+10	-2.1456
-1.4158e+10	-2.1631
-1.4156e+10	-2.1357
-1.4155e+10	-2.1405
-1.4153e+10	-2.1052
-1.4152e+10	-2.1371
-1.415e+10	-2.1236
-1.4149e+10	-2.1422
-1.4147e+10	-2.115
-1.4146e+10	-2.1541
-1.4144e+10	-2.1215
-1.4143e+10	-2.19
-1.4141e+10	-2.1158
-1.414e+10	-2.1189
-1.4138e+10	-2.1453
-1.4137e+10	-2.1342
-1.4135e+10	-2.1228
-1.4134e+10	-2.1591
-1.4132e+10	-2.1599
-1.4131e+10	-2.1257
-1.4129e+10	-2.1593
-1.4128e+10	-2.1459
-1.4126e+10	-2.1336
-1.4125e+10	-2.1162
-1.4123e+10	-2.1785
-1.4122e+10	-2.1333
-1.412e+10	-2.1829
-1.4119e+10	-2.1309
-1.4117e+10	-2.1481
-1.4116e+10	-2.1678
-1.4114e+10	-2.1429
-1.4113e+10	-2.1542
-1.4111e+10	-2.1523
-1.411e+10	-2.1706
-1.4108e+10	-2.1245
-1.4107e+10	-2.1662
-1.4105e+10	-2.1736
-1.4104e+10	-2.1356
-1.4102e+10	-2.1498
-1.4101e+10	-2.1504
-1.4099e+10	-2.1328
-1.4098e+10	-2.1649
-1.4096e+10	-2.161
-1.4095e+10	-2.1388
-1.4093e+10	-2.1494
-1.4092e+10	-2.149
-1.409e+10	-2.1557
-1.4089e+10	-2.1454
-1.4088e+10	-2.1791
-1.4086e+10	-2.1282
-1.4085e+10	-2.1313
-1.4083e+10	-2.1564
-1.4082e+10	-2.1404
-1.408e+10	-2.1377
-1.4079e+10	-2.1703
-1.4077e+10	-2.1508
-1.4076e+10	-2.1192
-1.4074e+10	-2.1231
-1.4073e+10	-2.1591
-1.4071e+10	-2.1768
-1.407e+10	-2.1523
-1.4068e+10	-2.1882
-1.4067e+10	-2.1518
-1.4065e+10	-2.1506
-1.4064e+10	-2.1563
-1.4062e+10	-2.1556
-1.4061e+10	-2.1584
-1.4059e+10	-2.1465
-1.4058e+10	-2.1558
-1.4056e+10	-2.1418
-1.4055e+10	-2.149
-1.4053e+10	-2.1546
-1.4052e+10	-2.1387
-1.405e+10	-2.1392
-1.4049e+10	-2.1042
-1.4047e+10	-2.1503
-1.4046e+10	-2.1605
-1.4044e+10	-2.1721
-1.4043e+10	-2.1423
-1.4041e+10	-2.111
-1.404e+10	-2.1605
-1.4038e+10	-2.1739
-1.4037e+10	-2.1727
-1.4035e+10	-2.1472
-1.4034e+10	-2.1309
-1.4032e+10	-2.1612
-1.4031e+10	-2.1297
-1.4029e+10	-2.1444
-1.4028e+10	-2.1458
-1.4026e+10	-2.0963
-1.4025e+10	-2.1392
-1.4023e+10	-2.1356
-1.4022e+10	-2.1348
-1.402e+10	-2.1478
-1.4019e+10	-2.1881
-1.4017e+10	-2.1416
-1.4016e+10	-2.1458
-1.4014e+10	-2.1281
-1.4013e+10	-2.1699
-1.4011e+10	-2.1661
-1.401e+10	-2.1711
-1.4008e+10	-2.1656
-1.4007e+10	-2.1437
-1.4006e+10	-2.1422
-1.4004e+10	-2.1511
-1.4003e+10	-2.1356
-1.4001e+10	-2.1687
-1.4e+10	-2.1909
-1.3998e+10	-2.1951
-1.3997e+10	-2.1736
-1.3995e+10	-2.1284
-1.3994e+10	-2.1483
-1.3992e+10	-2.1575
-1.3991e+10	-2.1385
-1.3989e+10	-2.115
-1.3988e+10	-2.1467
-1.3986e+10	-2.1242
-1.3985e+10	-2.1586
-1.3983e+10	-2.1801
-1.3982e+10	-2.1804
-1.398e+10	-2.164
-1.3979e+10	-2.1319
-1.3977e+10	-2.1574
-1.3976e+10	-2.1445
-1.3974e+10	-2.1461
-1.3973e+10	-2.1705
-1.3971e+10	-2.1889
-1.397e+10	-2.137
-1.3968e+10	-2.1484
-1.3967e+10	-2.1741
-1.3965e+10	-2.1895
-1.3964e+10	-2.1272
-1.3962e+10	-2.1194
-1.3961e+10	-2.1545
-1.3959e+10	-2.1226
-1.3958e+10	-2.1542
-1.3956e+10	-2.1552
-1.3955e+10	-2.1564
-1.3953e+10	-2.1352
-1.3952e+10	-2.1666
-1.395e+10	-2.1547
-1.3949e+10	-2.1281
-1.3947e+10	-2.1753
-1.3946e+10	-2.1516
-1.3944e+10	-2.146
-1.3943e+10	-2.1279
-1.3941e+10	-2.1307
-1.394e+10	-2.1415
-1.3938e+10	-2.1413
-1.3937e+10	-2.145
-1.3935e+10	-2.1247
-1.3934e+10	-2.1497
-1.3932e+10	-2.1253
-1.3931e+10	-2.1647
-1.3929e+10	-2.1462
-1.3928e+10	-2.1354
-1.3926e+10	-2.1471
-1.3925e+10	-2.1421
-1.3923e+10	-2.1466
-1.3922e+10	-2.1723
-1.3921e+10	-2.1712
-1.3919e+10	-2.1727
-1.3918e+10	-2.1311
-1.3916e+10	-2.13
-1.3915e+10	-2.166
-1.3913e+10	-2.1166
-1.3912e+10	-2.1389
-1.391e+10	-2.1247
-1.3909e+10	-2.1426
-1.3907e+10	-2.1874
-1.3906e+10	-2.1627
-1.3904e+10	-2.1392
-1.3903e+10	-2.1465
-1.3901e+10	-2.1474
-1.39e+10	-2.1466
-1.3898e+10	-2.1588
-1.3897e+10	-2.1467
-1.3895e+10	-2.1876
-1.3894e+10	-2.1325
-1.3892e+10	-2.1997
-1.3891e+10	-2.1709
-1.3889e+10	-2.144
-1.3888e+10	-2.1616
-1.3886e+10	-2.1822
-1.3885e+10	-2.1849
-1.3883e+10	-2.1294
-1.3882e+10	-2.1544
-1.388e+10	-2.1453
-1.3879e+10	-2.1998
-1.3877e+10	-2.1544
-1.3876e+10	-2.1498
-1.3874e+10	-2.147
-1.3873e+10	-2.1603
-1.3871e+10	-2.1844
-1.387e+10	-2.1703
-1.3868e+10	-2.1808
-1.3867e+10	-2.1359
-1.3865e+10	-2.1549
-1.3864e+10	-2.1643
-1.3862e+10	-2.1638
-1.3861e+10	-2.1606
-1.3859e+10	-2.1652
-1.3858e+10	-2.1643
-1.3856e+10	-2.1855
-1.3855e+10	-2.1639
-1.3853e+10	-2.1596
-1.3852e+10	-2.1585
-1.385e+10	-2.1533
-1.3849e+10	-2.1463
-1.3847e+10	-2.1579
-1.3846e+10	-2.1847
-1.3844e+10	-2.1582
-1.3843e+10	-2.1644
-1.3841e+10	-2.1992
-1.384e+10	-2.1502
-1.3839e+10	-2.1688
-1.3837e+10	-2.1727
-1.3836e+10	-2.1219
-1.3834e+10	-2.1678
-1.3833e+10	-2.1569
-1.3831e+10	-2.2051
-1.383e+10	-2.1575
-1.3828e+10	-2.1601
-1.3827e+10	-2.1625
-1.3825e+10	-2.1527
-1.3824e+10	-2.1939
-1.3822e+10	-2.1394
-1.3821e+10	-2.1842
-1.3819e+10	-2.1446
-1.3818e+10	-2.135
-1.3816e+10	-2.1601
-1.3815e+10	-2.1539
-1.3813e+10	-2.1565
-1.3812e+10	-2.1387
-1.381e+10	-2.1632
-1.3809e+10	-2.1422
-1.3807e+10	-2.1477
-1.3806e+10	-2.1618
-1.3804e+10	-2.1637
-1.3803e+10	-2.1536
-1.3801e+10	-2.1387
-1.38e+10	-2.1457
-1.3798e+10	-2.1579
-1.3797e+10	-2.1734
-1.3795e+10	-2.1236
-1.3794e+10	-2.1582
-1.3792e+10	-2.174
-1.3791e+10	-2.1581
-1.3789e+10	-2.1816
-1.3788e+10	-2.1754
-1.3786e+10	-2.1737
-1.3785e+10	-2.148
-1.3783e+10	-2.1691
-1.3782e+10	-2.1457
-1.378e+10	-2.1483
-1.3779e+10	-2.1654
-1.3777e+10	-2.1914
-1.3776e+10	-2.1438
-1.3774e+10	-2.2029
-1.3773e+10	-2.1711
-1.3771e+10	-2.1651
-1.377e+10	-2.1683
-1.3768e+10	-2.1549
-1.3767e+10	-2.2055
-1.3765e+10	-2.1832
-1.3764e+10	-2.1608
-1.3762e+10	-2.1704
-1.3761e+10	-2.1972
-1.3759e+10	-2.1499
-1.3758e+10	-2.1961
-1.3757e+10	-2.1863
-1.3755e+10	-2.188
-1.3754e+10	-2.17
-1.3752e+10	-2.1321
-1.3751e+10	-2.2115
-1.3749e+10	-2.18
-1.3748e+10	-2.2046
-1.3746e+10	-2.1349
-1.3745e+10	-2.142
-1.3743e+10	-2.1503
-1.3742e+10	-2.1622
-1.374e+10	-2.1409
-1.3739e+10	-2.1753
-1.3737e+10	-2.1681
-1.3736e+10	-2.1955
-1.3734e+10	-2.187
-1.3733e+10	-2.1873
-1.3731e+10	-2.1652
-1.373e+10	-2.1551
-1.3728e+10	-2.1618
-1.3727e+10	-2.1608
-1.3725e+10	-2.1586
-1.3724e+10	-2.1464
-1.3722e+10	-2.1693
-1.3721e+10	-2.1928
-1.3719e+10	-2.1817
-1.3718e+10	-2.1863
-1.3716e+10	-2.1703
-1.3715e+10	-2.1386
-1.3713e+10	-2.1574
-1.3712e+10	-2.1956
-1.371e+10	-2.1807
-1.3709e+10	-2.1895
-1.3707e+10	-2.1901
-1.3706e+10	-2.168
-1.3704e+10	-2.1806
-1.3703e+10	-2.1616
-1.3701e+10	-2.1599
-1.37e+10	-2.2054
-1.3698e+10	-2.197
-1.3697e+10	-2.1938
-1.3695e+10	-2.1831
-1.3694e+10	-2.1541
-1.3692e+10	-2.1832
-1.3691e+10	-2.1649
-1.3689e+10	-2.1794
-1.3688e+10	-2.1966
-1.3686e+10	-2.1837
-1.3685e+10	-2.1614
-1.3683e+10	-2.1943
-1.3682e+10	-2.191
-1.368e+10	-2.1806
-1.3679e+10	-2.1762
-1.3677e+10	-2.2242
-1.3676e+10	-2.1898
-1.3675e+10	-2.2189
-1.3673e+10	-2.199
-1.3672e+10	-2.2028
-1.367e+10	-2.174
-1.3669e+10	-2.1779
-1.3667e+10	-2.1958
-1.3666e+10	-2.1897
-1.3664e+10	-2.1886
-1.3663e+10	-2.1911
-1.3661e+10	-2.2125
-1.366e+10	-2.1959
-1.3658e+10	-2.1961
-1.3657e+10	-2.1612
-1.3655e+10	-2.1603
-1.3654e+10	-2.1896
-1.3652e+10	-2.1728
-1.3651e+10	-2.2163
-1.3649e+10	-2.1645
-1.3648e+10	-2.1827
-1.3646e+10	-2.1876
-1.3645e+10	-2.15
-1.3643e+10	-2.1614
-1.3642e+10	-2.1633
-1.364e+10	-2.1697
-1.3639e+10	-2.2181
-1.3637e+10	-2.2051
-1.3636e+10	-2.1502
-1.3634e+10	-2.1545
-1.3633e+10	-2.1793
-1.3631e+10	-2.2002
-1.363e+10	-2.1864
-1.3628e+10	-2.1855
-1.3627e+10	-2.1694
-1.3625e+10	-2.1621
-1.3624e+10	-2.1705
-1.3622e+10	-2.1565
-1.3621e+10	-2.1775
-1.3619e+10	-2.1805
-1.3618e+10	-2.1369
-1.3616e+10	-2.1717
-1.3615e+10	-2.1836
-1.3613e+10	-2.1678
-1.3612e+10	-2.1688
-1.361e+10	-2.1715
-1.3609e+10	-2.1826
-1.3607e+10	-2.175
-1.3606e+10	-2.1796
-1.3604e+10	-2.2121
-1.3603e+10	-2.1763
-1.3601e+10	-2.1968
-1.36e+10	-2.1869
-1.3598e+10	-2.2296
-1.3597e+10	-2.1921
-1.3595e+10	-2.2226
-1.3594e+10	-2.1929
-1.3592e+10	-2.1753
-1.3591e+10	-2.1978
-1.359e+10	-2.1778
-1.3588e+10	-2.2039
-1.3587e+10	-2.1782
-1.3585e+10	-2.1912
-1.3584e+10	-2.203
-1.3582e+10	-2.2166
-1.3581e+10	-2.1945
-1.3579e+10	-2.1899
-1.3578e+10	-2.1826
-1.3576e+10	-2.1804
-1.3575e+10	-2.1878
-1.3573e+10	-2.2086
-1.3572e+10	-2.2014
-1.357e+10	-2.2105
-1.3569e+10	-2.2108
-1.3567e+10	-2.231
-1.3566e+10	-2.1556
-1.3564e+10	-2.2001
-1.3563e+10	-2.1781
-1.3561e+10	-2.2029
-1.356e+10	-2.2278
-1.3558e+10	-2.1698
-1.3557e+10	-2.2051
-1.3555e+10	-2.2428
-1.3554e+10	-2.1679
-1.3552e+10	-2.1935
-1.3551e+10	-2.1909
-1.3549e+10	-2.1814
-1.3548e+10	-2.1834
-1.3546e+10	-2.1866
-1.3545e+10	-2.1969
-1.3543e+10	-2.2361
-1.3542e+10	-2.1978
-1.354e+10	-2.1802
-1.3539e+10	-2.19
-1.3537e+10	-2.2062
-1.3536e+10	-2.1953
-1.3534e+10	-2.1779
-1.3533e+10	-2.2244
-1.3531e+10	-2.2005
-1.353e+10	-2.1874
-1.3528e+10	-2.1837
-1.3527e+10	-2.2138
-1.3525e+10	-2.1765
-1.3524e+10	-2.2334
-1.3522e+10	-2.1732
-1.3521e+10	-2.1765
-1.3519e+10	-2.2077
-1.3518e+10	-2.2233
-1.3516e+10	-2.1978
-1.3515e+10	-2.2284
-1.3513e+10	-2.1904
-1.3512e+10	-2.1708
-1.351e+10	-2.1789
-1.3509e+10	-2.165
-1.3508e+10	-2.1912
-1.3506e+10	-2.1512
-1.3505e+10	-2.1952
-1.3503e+10	-2.1789
-1.3502e+10	-2.1851
-1.35e+10	-2.2046
-1.3499e+10	-2.1792
-1.3497e+10	-2.2058
-1.3496e+10	-2.1918
-1.3494e+10	-2.2168
-1.3493e+10	-2.1747
-1.3491e+10	-2.1886
-1.349e+10	-2.1698
-1.3488e+10	-2.1827
-1.3487e+10	-2.1904
-1.3485e+10	-2.1934
-1.3484e+10	-2.2122
-1.3482e+10	-2.1758
-1.3481e+10	-2.2231
-1.3479e+10	-2.1898
-1.3478e+10	-2.2102
-1.3476e+10	-2.2093
-1.3475e+10	-2.198
-1.3473e+10	-2.1866
-1.3472e+10	-2.1913
-1.347e+10	-2.2001
-1.3469e+10	-2.1705
-1.3467e+10	-2.1923
-1.3466e+10	-2.2364
-1.3464e+10	-2.2131
-1.3463e+10	-2.2017
-1.3461e+10	-2.2083
-1.346e+10	-2.1923
-1.3458e+10	-2.1699
-1.3457e+10	-2.2068
-1.3455e+10	-2.1967
-1.3454e+10	-2.1941
-1.3452e+10	-2.2043
-1.3451e+10	-2.1784
-1.3449e+10	-2.1643
-1.3448e+10	-2.179
-1.3446e+10	-2.1901
-1.3445e+10	-2.1945
-1.3443e+10	-2.1639
-1.3442e+10	-2.2015
-1.344e+10	-2.2048
-1.3439e+10	-2.1824
-1.3437e+10	-2.2358
-1.3436e+10	-2.2135
-1.3434e+10	-2.22
-1.3433e+10	-2.2116
-1.3431e+10	-2.1976
-1.343e+10	-2.2206
-1.3428e+10	-2.1909
-1.3427e+10	-2.1986
-1.3426e+10	-2.2045
-1.3424e+10	-2.2039
-1.3423e+10	-2.2262
-1.3421e+10	-2.1946
-1.342e+10	-2.1511
-1.3418e+10	-2.1937
-1.3417e+10	-2.2139
-1.3415e+10	-2.166
-1.3414e+10	-2.1901
-1.3412e+10	-2.1651
-1.3411e+10	-2.1848
-1.3409e+10	-2.1809
-1.3408e+10	-2.1784
-1.3406e+10	-2.1862
-1.3405e+10	-2.1706
-1.3403e+10	-2.2195
-1.3402e+10	-2.1887
-1.34e+10	-2.1745
-1.3399e+10	-2.194
-1.3397e+10	-2.1851
-1.3396e+10	-2.2016
-1.3394e+10	-2.2083
-1.3393e+10	-2.1714
-1.3391e+10	-2.1902
-1.339e+10	-2.1957
-1.3388e+10	-2.2101
-1.3387e+10	-2.214
-1.3385e+10	-2.2111
-1.3384e+10	-2.2037
-1.3382e+10	-2.1663
-1.3381e+10	-2.1688
-1.3379e+10	-2.2119
-1.3378e+10	-2.1834
-1.3376e+10	-2.2113
-1.3375e+10	-2.1845
-1.3373e+10	-2.1856
-1.3372e+10	-2.1999
-1.337e+10	-2.2009
-1.3369e+10	-2.1745
-1.3367e+10	-2.1747
-1.3366e+10	-2.1707
-1.3364e+10	-2.1887
-1.3363e+10	-2.2016
-1.3361e+10	-2.1902
-1.336e+10	-2.2207
-1.3358e+10	-2.1928
-1.3357e+10	-2.2106
-1.3355e+10	-2.2192
-1.3354e+10	-2.2059
-1.3352e+10	-2.2153
-1.3351e+10	-2.232
-1.3349e+10	-2.1846
-1.3348e+10	-2.2057
-1.3346e+10	-2.2035
-1.3345e+10	-2.2046
-1.3343e+10	-2.1884
-1.3342e+10	-2.2104
-1.3341e+10	-2.212
-1.3339e+10	-2.2159
-1.3338e+10	-2.1933
-1.3336e+10	-2.19
-1.3335e+10	-2.2279
-1.3333e+10	-2.1741
-1.3332e+10	-2.2145
-1.333e+10	-2.1839
-1.3329e+10	-2.2124
-1.3327e+10	-2.2099
-1.3326e+10	-2.2268
-1.3324e+10	-2.213
-1.3323e+10	-2.2069
-1.3321e+10	-2.2174
-1.332e+10	-2.2025
-1.3318e+10	-2.2108
-1.3317e+10	-2.1835
-1.3315e+10	-2.2356
-1.3314e+10	-2.2281
-1.3312e+10	-2.2398
-1.3311e+10	-2.1925
-1.3309e+10	-2.2167
-1.3308e+10	-2.1947
-1.3306e+10	-2.2039
-1.3305e+10	-2.2186
-1.3303e+10	-2.1918
-1.3302e+10	-2.1785
-1.33e+10	-2.1905
-1.3299e+10	-2.2021
-1.3297e+10	-2.1975
-1.3296e+10	-2.1905
-1.3294e+10	-2.1969
-1.3293e+10	-2.1854
-1.3291e+10	-2.1699
-1.329e+10	-2.2191
-1.3288e+10	-2.199
-1.3287e+10	-2.2058
-1.3285e+10	-2.2147
-1.3284e+10	-2.214
-1.3282e+10	-2.1754
-1.3281e+10	-2.2255
-1.3279e+10	-2.1722
-1.3278e+10	-2.2016
-1.3276e+10	-2.2076
-1.3275e+10	-2.1916
-1.3273e+10	-2.1816
-1.3272e+10	-2.169
-1.327e+10	-2.2143
-1.3269e+10	-2.1978
-1.3267e+10	-2.1931
-1.3266e+10	-2.1893
-1.3264e+10	-2.1927
-1.3263e+10	-2.2169
-1.3261e+10	-2.1816
-1.326e+10	-2.2068
-1.3259e+10	-2.2029
-1.3257e+10	-2.2098
-1.3256e+10	-2.2279
-1.3254e+10	-2.2203
-1.3253e+10	-2.1872
-1.3251e+10	-2.2136
-1.325e+10	-2.1741
-1.3248e+10	-2.1979
-1.3247e+10	-2.2041
-1.3245e+10	-2.1904
-1.3244e+10	-2.2194
-1.3242e+10	-2.1925
-1.3241e+10	-2.2236
-1.3239e+10	-2.2022
-1.3238e+10	-2.2348
-1.3236e+10	-2.2142
-1.3235e+10	-2.22
-1.3233e+10	-2.233
-1.3232e+10	-2.2024
-1.323e+10	-2.193
-1.3229e+10	-2.1754
-1.3227e+10	-2.2387
-1.3226e+10	-2.2103
-1.3224e+10	-2.2298
-1.3223e+10	-2.1911
-1.3221e+10	-2.2248
-1.322e+10	-2.221
-1.3218e+10	-2.2351
-1.3217e+10	-2.2021
-1.3215e+10	-2.1769
-1.3214e+10	-2.2031
-1.3212e+10	-2.2163
-1.3211e+10	-2.2044
-1.3209e+10	-2.1939
-1.3208e+10	-2.1993
-1.3206e+10	-2.2122
-1.3205e+10	-2.2148
-1.3203e+10	-2.2325
-1.3202e+10	-2.1707
-1.32e+10	-2.2015
-1.3199e+10	-2.2018
-1.3197e+10	-2.1812
-1.3196e+10	-2.2015
-1.3194e+10	-2.1942
-1.3193e+10	-2.1709
-1.3191e+10	-2.207
-1.319e+10	-2.2097
-1.3188e+10	-2.2098
-1.3187e+10	-2.1871
-1.3185e+10	-2.2111
-1.3184e+10	-2.2024
-1.3182e+10	-2.2023
-1.3181e+10	-2.1706
-1.3179e+10	-2.1847
-1.3178e+10	-2.2033
-1.3177e+10	-2.1928
-1.3175e+10	-2.1971
-1.3174e+10	-2.1798
-1.3172e+10	-2.2038
-1.3171e+10	-2.2032
-1.3169e+10	-2.2004
-1.3168e+10	-2.206
-1.3166e+10	-2.2127
-1.3165e+10	-2.2086
-1.3163e+10	-2.1964
-1.3162e+10	-2.2302
-1.316e+10	-2.2155
-1.3159e+10	-2.2161
-1.3157e+10	-2.2261
-1.3156e+10	-2.1932
-1.3154e+10	-2.2022
-1.3153e+10	-2.214
-1.3151e+10	-2.21
-1.315e+10	-2.2236
-1.3148e+10	-2.2134
-1.3147e+10	-2.2218
-1.3145e+10	-2.2461
-1.3144e+10	-2.2266
-1.3142e+10	-2.2329
-1.3141e+10	-2.2218
-1.3139e+10	-2.1999
-1.3138e+10	-2.2379
-1.3136e+10	-2.2522
-1.3135e+10	-2.2315
-1.3133e+10	-2.1949
-1.3132e+10	-2.2468
-1.313e+10	-2.2501
-1.3129e+10	-2.2356
-1.3127e+10	-2.2187
-1.3126e+10	-2.2184
-1.3124e+10	-2.2434
-1.3123e+10	-2.2283
-1.3121e+10	-2.2281
-1.312e+10	-2.2051
-1.3118e+10	-2.2239
-1.3117e+10	-2.2032
-1.3115e+10	-2.2143
-1.3114e+10	-2.2291
-1.3112e+10	-2.2072
-1.3111e+10	-2.227
-1.3109e+10	-2.2402
-1.3108e+10	-2.2141
-1.3106e+10	-2.177
-1.3105e+10	-2.232
-1.3103e+10	-2.2109
-1.3102e+10	-2.1794
-1.31e+10	-2.2066
-1.3099e+10	-2.2037
-1.3097e+10	-2.2151
-1.3096e+10	-2.2105
-1.3095e+10	-2.2041
-1.3093e+10	-2.218
-1.3092e+10	-2.1966
-1.309e+10	-2.2034
-1.3089e+10	-2.2054
-1.3087e+10	-2.2198
-1.3086e+10	-2.1915
-1.3084e+10	-2.2117
-1.3083e+10	-2.255
-1.3081e+10	-2.1904
-1.308e+10	-2.228
-1.3078e+10	-2.214
-1.3077e+10	-2.2333
-1.3075e+10	-2.1984
-1.3074e+10	-2.1844
-1.3072e+10	-2.2094
-1.3071e+10	-2.2202
-1.3069e+10	-2.2242
-1.3068e+10	-2.2342
-1.3066e+10	-2.2224
-1.3065e+10	-2.2288
-1.3063e+10	-2.2189
-1.3062e+10	-2.2431
-1.306e+10	-2.21
-1.3059e+10	-2.2491
-1.3057e+10	-2.2361
-1.3056e+10	-2.2052
-1.3054e+10	-2.2395
-1.3053e+10	-2.1945
-1.3051e+10	-2.202
-1.305e+10	-2.2172
-1.3048e+10	-2.227
-1.3047e+10	-2.23
-1.3045e+10	-2.2059
-1.3044e+10	-2.2356
-1.3042e+10	-2.2374
-1.3041e+10	-2.237
-1.3039e+10	-2.234
-1.3038e+10	-2.2558
-1.3036e+10	-2.2427
-1.3035e+10	-2.2519
-1.3033e+10	-2.2527
-1.3032e+10	-2.2359
-1.303e+10	-2.2512
-1.3029e+10	-2.2373
-1.3027e+10	-2.2258
-1.3026e+10	-2.2895
-1.3024e+10	-2.2387
-1.3023e+10	-2.2483
-1.3021e+10	-2.2261
-1.302e+10	-2.2352
-1.3018e+10	-2.2272
-1.3017e+10	-2.252
-1.3015e+10	-2.2486
-1.3014e+10	-2.2435
-1.3012e+10	-2.2398
-1.3011e+10	-2.2119
-1.301e+10	-2.2395
-1.3008e+10	-2.2386
-1.3007e+10	-2.2323
-1.3005e+10	-2.2347
-1.3004e+10	-2.2342
-1.3002e+10	-2.2244
-1.3001e+10	-2.239
-1.2999e+10	-2.2438
-1.2998e+10	-2.2275
-1.2996e+10	-2.2176
-1.2995e+10	-2.2409
-1.2993e+10	-2.25
-1.2992e+10	-2.2494
-1.299e+10	-2.2569
-1.2989e+10	-2.2294
-1.2987e+10	-2.2514
-1.2986e+10	-2.2552
-1.2984e+10	-2.2523
-1.2983e+10	-2.2641
-1.2981e+10	-2.2619
-1.298e+10	-2.2505
-1.2978e+10	-2.2144
-1.2977e+10	-2.2596
-1.2975e+10	-2.2651
-1.2974e+10	-2.2349
-1.2972e+10	-2.2248
-1.2971e+10	-2.2359
-1.2969e+10	-2.2761
-1.2968e+10	-2.2436
-1.2966e+10	-2.2252
-1.2965e+10	-2.2353
-1.2963e+10	-2.2796
-1.2962e+10	-2.2421
-1.296e+10	-2.2571
-1.2959e+10	-2.237
-1.2957e+10	-2.2493
-1.2956e+10	-2.2451
-1.2954e+10	-2.2409
-1.2953e+10	-2.2437
-1.2951e+10	-2.2045
-1.295e+10	-2.2793
-1.2948e+10	-2.2432
-1.2947e+10	-2.2496
-1.2945e+10	-2.2354
-1.2944e+10	-2.2306
-1.2942e+10	-2.2725
-1.2941e+10	-2.2368
-1.2939e+10	-2.261
-1.2938e+10	-2.2462
-1.2936e+10	-2.2354
-1.2935e+10	-2.1952
-1.2933e+10	-2.2215
-1.2932e+10	-2.2594
-1.293e+10	-2.2763
-1.2929e+10	-2.2476
-1.2928e+10	-2.2568
-1.2926e+10	-2.2535
-1.2925e+10	-2.2281
-1.2923e+10	-2.2436
-1.2922e+10	-2.2114
-1.292e+10	-2.2564
-1.2919e+10	-2.2371
-1.2917e+10	-2.2586
-1.2916e+10	-2.2391
-1.2914e+10	-2.2381
-1.2913e+10	-2.2636
-1.2911e+10	-2.2631
-1.291e+10	-2.2037
-1.2908e+10	-2.2407
-1.2907e+10	-2.2455
-1.2905e+10	-2.2625
-1.2904e+10	-2.2356
-1.2902e+10	-2.2413
-1.2901e+10	-2.2327
-1.2899e+10	-2.2272
-1.2898e+10	-2.2273
-1.2896e+10	-2.2437
-1.2895e+10	-2.2467
-1.2893e+10	-2.2396
-1.2892e+10	-2.253
-1.289e+10	-2.237
-1.2889e+10	-2.2342
-1.2887e+10	-2.236
-1.2886e+10	-2.2662
-1.2884e+10	-2.2535
-1.2883e+10	-2.2409
-1.2881e+10	-2.2542
-1.288e+10	-2.2574
-1.2878e+10	-2.2376
-1.2877e+10	-2.2616
-1.2875e+10	-2.206
-1.2874e+10	-2.2771
-1.2872e+10	-2.2643
-1.2871e+10	-2.2704
-1.2869e+10	-2.2304
-1.2868e+10	-2.2335
-1.2866e+10	-2.2394
-1.2865e+10	-2.2208
-1.2863e+10	-2.2346
-1.2862e+10	-2.2485
-1.286e+10	-2.2411
-1.2859e+10	-2.2168
-1.2857e+10	-2.2869
-1.2856e+10	-2.2598
-1.2854e+10	-2.2378
-1.2853e+10	-2.2419
-1.2851e+10	-2.2371
-1.285e+10	-2.2288
-1.2848e+10	-2.2505
-1.2847e+10	-2.2263
-1.2846e+10	-2.2323
-1.2844e+10	-2.2368
-1.2843e+10	-2.2637
-1.2841e+10	-2.2611
-1.284e+10	-2.234
-1.2838e+10	-2.2634
-1.2837e+10	-2.2613
-1.2835e+10	-2.2255
-1.2834e+10	-2.2413
-1.2832e+10	-2.2403
-1.2831e+10	-2.262
-1.2829e+10	-2.2529
-1.2828e+10	-2.2396
-1.2826e+10	-2.227
-1.2825e+10	-2.259
-1.2823e+10	-2.2415
-1.2822e+10	-2.251
-1.282e+10	-2.2443
-1.2819e+10	-2.2394
-1.2817e+10	-2.2297
-1.2816e+10	-2.2393
-1.2814e+10	-2.2328
-1.2813e+10	-2.2208
-1.2811e+10	-2.2416
-1.281e+10	-2.2395
-1.2808e+10	-2.2382
-1.2807e+10	-2.2788
-1.2805e+10	-2.2546
-1.2804e+10	-2.2514
-1.2802e+10	-2.2626
-1.2801e+10	-2.261
-1.2799e+10	-2.25
-1.2798e+10	-2.2434
-1.2796e+10	-2.2242
-1.2795e+10	-2.2895
-1.2793e+10	-2.2551
-1.2792e+10	-2.2479
-1.279e+10	-2.2426
-1.2789e+10	-2.2359
-1.2787e+10	-2.2601
-1.2786e+10	-2.2298
-1.2784e+10	-2.2549
-1.2783e+10	-2.2746
-1.2781e+10	-2.2791
-1.278e+10	-2.266
-1.2778e+10	-2.2566
-1.2777e+10	-2.2302
-1.2775e+10	-2.2279
-1.2774e+10	-2.2282
-1.2772e+10	-2.2536
-1.2771e+10	-2.2537
-1.2769e+10	-2.255
-1.2768e+10	-2.2355
-1.2766e+10	-2.2647
-1.2765e+10	-2.2707
-1.2764e+10	-2.2534
-1.2762e+10	-2.2189
-1.2761e+10	-2.2491
-1.2759e+10	-2.2647
-1.2758e+10	-2.2445
-1.2756e+10	-2.2898
-1.2755e+10	-2.2026
-1.2753e+10	-2.2782
-1.2752e+10	-2.2674
-1.275e+10	-2.2192
-1.2749e+10	-2.254
-1.2747e+10	-2.263
-1.2746e+10	-2.2534
-1.2744e+10	-2.2148
-1.2743e+10	-2.2609
-1.2741e+10	-2.2102
-1.274e+10	-2.2244
-1.2738e+10	-2.2263
-1.2737e+10	-2.2507
-1.2735e+10	-2.2354
-1.2734e+10	-2.2505
-1.2732e+10	-2.2768
-1.2731e+10	-2.25
-1.2729e+10	-2.2219
-1.2728e+10	-2.2876
-1.2726e+10	-2.2317
-1.2725e+10	-2.253
-1.2723e+10	-2.2202
-1.2722e+10	-2.238
-1.272e+10	-2.2335
-1.2719e+10	-2.2594
-1.2717e+10	-2.2551
-1.2716e+10	-2.2534
-1.2714e+10	-2.2544
-1.2713e+10	-2.2486
-1.2711e+10	-2.2741
-1.271e+10	-2.232
-1.2708e+10	-2.2478
-1.2707e+10	-2.2571
-1.2705e+10	-2.2597
-1.2704e+10	-2.2358
-1.2702e+10	-2.2434
-1.2701e+10	-2.2457
-1.2699e+10	-2.2606
-1.2698e+10	-2.2531
-1.2696e+10	-2.284
-1.2695e+10	-2.2635
-1.2693e+10	-2.2492
-1.2692e+10	-2.2868
-1.269e+10	-2.2356
-1.2689e+10	-2.2572
-1.2687e+10	-2.252
-1.2686e+10	-2.2673
-1.2684e+10	-2.2476
-1.2683e+10	-2.246
-1.2681e+10	-2.2657
-1.268e+10	-2.2615
-1.2679e+10	-2.2328
-1.2677e+10	-2.264
-1.2676e+10	-2.2405
-1.2674e+10	-2.2655
-1.2673e+10	-2.2669
-1.2671e+10	-2.2855
-1.267e+10	-2.2537
-1.2668e+10	-2.2513
-1.2667e+10	-2.2731
-1.2665e+10	-2.2777
-1.2664e+10	-2.2578
-1.2662e+10	-2.2752
-1.2661e+10	-2.2505
-1.2659e+10	-2.244
-1.2658e+10	-2.2868
-1.2656e+10	-2.2521
-1.2655e+10	-2.2851
-1.2653e+10	-2.2425
-1.2652e+10	-2.2618
-1.265e+10	-2.2374
-1.2649e+10	-2.2526
-1.2647e+10	-2.2744
-1.2646e+10	-2.2484
-1.2644e+10	-2.2752
-1.2643e+10	-2.2477
-1.2641e+10	-2.2564
-1.264e+10	-2.2699
-1.2638e+10	-2.2532
-1.2637e+10	-2.2571
-1.2635e+10	-2.2502
-1.2634e+10	-2.257
-1.2632e+10	-2.2732
-1.2631e+10	-2.2702
-1.2629e+10	-2.2631
-1.2628e+10	-2.2596
-1.2626e+10	-2.2626
-1.2625e+10	-2.2449
-1.2623e+10	-2.2352
-1.2622e+10	-2.2688
-1.262e+10	-2.2973
-1.2619e+10	-2.2735
-1.2617e+10	-2.2735
-1.2616e+10	-2.2543
-1.2614e+10	-2.2583
-1.2613e+10	-2.2539
-1.2611e+10	-2.2772
-1.261e+10	-2.2566
-1.2608e+10	-2.2848
-1.2607e+10	-2.2368
-1.2605e+10	-2.2608
-1.2604e+10	-2.2672
-1.2602e+10	-2.2739
-1.2601e+10	-2.2643
-1.2599e+10	-2.2682
-1.2598e+10	-2.2455
-1.2597e+10	-2.2603
-1.2595e+10	-2.2508
-1.2594e+10	-2.2457
-1.2592e+10	-2.2468
-1.2591e+10	-2.2477
-1.2589e+10	-2.275
-1.2588e+10	-2.2767
-1.2586e+10	-2.2781
-1.2585e+10	-2.2796
-1.2583e+10	-2.2433
-1.2582e+10	-2.2721
-1.258e+10	-2.2676
-1.2579e+10	-2.2598
-1.2577e+10	-2.2563
-1.2576e+10	-2.2663
-1.2574e+10	-2.2716
-1.2573e+10	-2.2568
-1.2571e+10	-2.272
-1.257e+10	-2.2506
-1.2568e+10	-2.2443
-1.2567e+10	-2.2398
-1.2565e+10	-2.2523
-1.2564e+10	-2.2667
-1.2562e+10	-2.2681
-1.2561e+10	-2.2449
-1.2559e+10	-2.2595
-1.2558e+10	-2.2641
-1.2556e+10	-2.2648
-1.2555e+10	-2.2738
-1.2553e+10	-2.2589
-1.2552e+10	-2.2541
-1.255e+10	-2.2609
-1.2549e+10	-2.2687
-1.2547e+10	-2.2705
-1.2546e+10	-2.2662
-1.2544e+10	-2.263
-1.2543e+10	-2.2584
-1.2541e+10	-2.2657
-1.254e+10	-2.2705
-1.2538e+10	-2.2701
-1.2537e+10	-2.2687
-1.2535e+10	-2.2661
-1.2534e+10	-2.2744
-1.2532e+10	-2.2424
-1.2531e+10	-2.2617
-1.2529e+10	-2.2438
-1.2528e+10	-2.2787
-1.2526e+10	-2.2605
-1.2525e+10	-2.2847
-1.2523e+10	-2.2467
-1.2522e+10	-2.2849
-1.252e+10	-2.2863
-1.2519e+10	-2.2982
-1.2517e+10	-2.2583
-1.2516e+10	-2.2547
-1.2515e+10	-2.2467
-1.2513e+10	-2.268
-1.2512e+10	-2.2572
-1.251e+10	-2.2821
-1.2509e+10	-2.2531
-1.2507e+10	-2.2852
-1.2506e+10	-2.2535
-1.2504e+10	-2.2757
-1.2503e+10	-2.2915
-1.2501e+10	-2.2581
-1.25e+10	-2.2877
-1.2498e+10	-2.3053
-1.2497e+10	-2.2579
-1.2495e+10	-2.2468
-1.2494e+10	-2.2801
-1.2492e+10	-2.2661
-1.2491e+10	-2.2808
-1.2489e+10	-2.2996
-1.2488e+10	-2.273
-1.2486e+10	-2.2594
-1.2485e+10	-2.2764
-1.2483e+10	-2.2942
-1.2482e+10	-2.2657
-1.248e+10	-2.274
-1.2479e+10	-2.2752
-1.2477e+10	-2.2734
-1.2476e+10	-2.3065
-1.2474e+10	-2.2814
-1.2473e+10	-2.2602
-1.2471e+10	-2.2939
-1.247e+10	-2.2914
-1.2468e+10	-2.3045
-1.2467e+10	-2.2672
-1.2465e+10	-2.2975
-1.2464e+10	-2.2716
-1.2462e+10	-2.263
-1.2461e+10	-2.2968
-1.2459e+10	-2.2685
-1.2458e+10	-2.302
-1.2456e+10	-2.2542
-1.2455e+10	-2.2702
-1.2453e+10	-2.2972
-1.2452e+10	-2.2795
-1.245e+10	-2.2966
-1.2449e+10	-2.275
-1.2447e+10	-2.2867
-1.2446e+10	-2.3073
-1.2444e+10	-2.2968
-1.2443e+10	-2.2913
-1.2441e+10	-2.2918
-1.244e+10	-2.3097
-1.2438e+10	-2.2873
-1.2437e+10	-2.28
-1.2435e+10	-2.2943
-1.2434e+10	-2.2816
-1.2432e+10	-2.2767
-1.2431e+10	-2.2945
-1.243e+10	-2.2702
-1.2428e+10	-2.279
-1.2427e+10	-2.2738
-1.2425e+10	-2.2687
-1.2424e+10	-2.2745
-1.2422e+10	-2.2732
-1.2421e+10	-2.2809
-1.2419e+10	-2.2833
-1.2418e+10	-2.2881
-1.2416e+10	-2.2605
-1.2415e+10	-2.2315
-1.2413e+10	-2.2362
-1.2412e+10	-2.267
-1.241e+10	-2.2622
-1.2409e+10	-2.275
-1.2407e+10	-2.3074
-1.2406e+10	-2.2822
-1.2404e+10	-2.2501
-1.2403e+10	-2.2941
-1.2401e+10	-2.2694
-1.24e+10	-2.2724
-1.2398e+10	-2.276
-1.2397e+10	-2.2584
-1.2395e+10	-2.2663
-1.2394e+10	-2.2597
-1.2392e+10	-2.2877
-1.2391e+10	-2.3034
-1.2389e+10	-2.2881
-1.2388e+10	-2.2783
-1.2386e+10	-2.3024
-1.2385e+10	-2.2598
-1.2383e+10	-2.2244
-1.2382e+10	-2.2656
-1.238e+10	-2.2619
-1.2379e+10	-2.2757
-1.2377e+10	-2.2967
-1.2376e+10	-2.2853
-1.2374e+10	-2.2671
-1.2373e+10	-2.2745
-1.2371e+10	-2.2756
-1.237e+10	-2.2639
-1.2368e+10	-2.2749
-1.2367e+10	-2.2993
-1.2365e+10	-2.2955
-1.2364e+10	-2.3215
-1.2362e+10	-2.2523
-1.2361e+10	-2.2923
-1.2359e+10	-2.2819
-1.2358e+10	-2.253
-1.2356e+10	-2.2672
-1.2355e+10	-2.2952
-1.2353e+10	-2.2694
-1.2352e+10	-2.2507
-1.235e+10	-2.287
-1.2349e+10	-2.2889
-1.2348e+10	-2.268
-1.2346e+10	-2.2721
-1.2345e+10	-2.2489
-1.2343e+10	-2.2923
-1.2342e+10	-2.2764
-1.234e+10	-2.2798
-1.2339e+10	-2.28
-1.2337e+10	-2.2785
-1.2336e+10	-2.2755
-1.2334e+10	-2.2973
-1.2333e+10	-2.2695
-1.2331e+10	-2.3019
-1.233e+10	-2.2734
-1.2328e+10	-2.2525
-1.2327e+10	-2.2676
-1.2325e+10	-2.281
-1.2324e+10	-2.2743
-1.2322e+10	-2.286
-1.2321e+10	-2.2823
-1.2319e+10	-2.2925
-1.2318e+10	-2.2678
-1.2316e+10	-2.2905
-1.2315e+10	-2.2765
-1.2313e+10	-2.2927
-1.2312e+10	-2.2924
-1.231e+10	-2.2826
-1.2309e+10	-2.2633
-1.2307e+10	-2.2803
-1.2306e+10	-2.2837
-1.2304e+10	-2.2595
-1.2303e+10	-2.2652
-1.2301e+10	-2.2767
-1.23e+10	-2.2533
-1.2298e+10	-2.2751
-1.2297e+10	-2.2661
-1.2295e+10	-2.2807
-1.2294e+10	-2.2739
-1.2292e+10	-2.2607
-1.2291e+10	-2.2855
-1.2289e+10	-2.2839
-1.2288e+10	-2.2694
-1.2286e+10	-2.2615
-1.2285e+10	-2.2917
-1.2283e+10	-2.2752
-1.2282e+10	-2.2949
-1.228e+10	-2.275
-1.2279e+10	-2.2993
-1.2277e+10	-2.2669
-1.2276e+10	-2.2684
-1.2274e+10	-2.303
-1.2273e+10	-2.2874
-1.2271e+10	-2.2986
-1.227e+10	-2.2707
-1.2268e+10	-2.2817
-1.2267e+10	-2.307
-1.2266e+10	-2.2542
-1.2264e+10	-2.3041
-1.2263e+10	-2.2956
-1.2261e+10	-2.2919
-1.226e+10	-2.2951
-1.2258e+10	-2.2886
-1.2257e+10	-2.2707
-1.2255e+10	-2.315
-1.2254e+10	-2.3023
-1.2252e+10	-2.2936
-1.2251e+10	-2.2983
-1.2249e+10	-2.2975
-1.2248e+10	-2.2997
-1.2246e+10	-2.2985
-1.2245e+10	-2.2968
-1.2243e+10	-2.288
-1.2242e+10	-2.3065
-1.224e+10	-2.3031
-1.2239e+10	-2.2814
-1.2237e+10	-2.2839
-1.2236e+10	-2.3039
-1.2234e+10	-2.2667
-1.2233e+10	-2.2976
-1.2231e+10	-2.2986
-1.223e+10	-2.2937
-1.2228e+10	-2.2855
-1.2227e+10	-2.2814
-1.2225e+10	-2.289
-1.2224e+10	-2.2804
-1.2222e+10	-2.2622
-1.2221e+10	-2.2593
-1.2219e+10	-2.2685
-1.2218e+10	-2.2826
-1.2216e+10	-2.3041
-1.2215e+10	-2.2542
-1.2213e+10	-2.2659
-1.2212e+10	-2.2838
-1.221e+10	-2.2949
-1.2209e+10	-2.2968
-1.2207e+10	-2.2664
-1.2206e+10	-2.2994
-1.2204e+10	-2.284
-1.2203e+10	-2.2863
-1.2201e+10	-2.2911
-1.22e+10	-2.2791
-1.2198e+10	-2.2912
-1.2197e+10	-2.2848
-1.2195e+10	-2.2871
-1.2194e+10	-2.2957
-1.2192e+10	-2.2855
-1.2191e+10	-2.2918
-1.2189e+10	-2.2777
-1.2188e+10	-2.2853
-1.2186e+10	-2.255
-1.2185e+10	-2.3169
-1.2184e+10	-2.2816
-1.2182e+10	-2.2849
-1.2181e+10	-2.2551
-1.2179e+10	-2.2921
-1.2178e+10	-2.2739
-1.2176e+10	-2.2675
-1.2175e+10	-2.2831
-1.2173e+10	-2.2798
-1.2172e+10	-2.2848
-1.217e+10	-2.2822
-1.2169e+10	-2.2904
-1.2167e+10	-2.2776
-1.2166e+10	-2.2664
-1.2164e+10	-2.2837
-1.2163e+10	-2.2998
-1.2161e+10	-2.2948
-1.216e+10	-2.2951
-1.2158e+10	-2.2975
-1.2157e+10	-2.2989
-1.2155e+10	-2.2806
-1.2154e+10	-2.2848
-1.2152e+10	-2.2579
-1.2151e+10	-2.3078
-1.2149e+10	-2.3018
-1.2148e+10	-2.285
-1.2146e+10	-2.3005
-1.2145e+10	-2.279
-1.2143e+10	-2.2907
-1.2142e+10	-2.3018
-1.214e+10	-2.2705
-1.2139e+10	-2.2964
-1.2137e+10	-2.3191
-1.2136e+10	-2.2642
-1.2134e+10	-2.2883
-1.2133e+10	-2.3136
-1.2131e+10	-2.2775
-1.213e+10	-2.3033
-1.2128e+10	-2.2822
-1.2127e+10	-2.2903
-1.2125e+10	-2.2905
-1.2124e+10	-2.296
-1.2122e+10	-2.3075
-1.2121e+10	-2.2932
-1.2119e+10	-2.2968
-1.2118e+10	-2.315
-1.2116e+10	-2.2786
-1.2115e+10	-2.2881
-1.2113e+10	-2.3174
-1.2112e+10	-2.3112
-1.211e+10	-2.3104
-1.2109e+10	-2.2744
-1.2107e+10	-2.3161
-1.2106e+10	-2.3329
-1.2104e+10	-2.2841
-1.2103e+10	-2.2892
-1.2101e+10	-2.3091
-1.21e+10	-2.2966
-1.2099e+10	-2.2904
-1.2097e+10	-2.2984
-1.2096e+10	-2.2912
-1.2094e+10	-2.2867
-1.2093e+10	-2.2853
-1.2091e+10	-2.3261
-1.209e+10	-2.2986
-1.2088e+10	-2.2909
-1.2087e+10	-2.2904
-1.2085e+10	-2.2883
-1.2084e+10	-2.2802
-1.2082e+10	-2.3008
-1.2081e+10	-2.3061
-1.2079e+10	-2.2921
-1.2078e+10	-2.3101
-1.2076e+10	-2.2914
-1.2075e+10	-2.282
-1.2073e+10	-2.296
-1.2072e+10	-2.3076
-1.207e+10	-2.3308
-1.2069e+10	-2.2818
-1.2067e+10	-2.2754
-1.2066e+10	-2.269
-1.2064e+10	-2.2838
-1.2063e+10	-2.2929
-1.2061e+10	-2.2639
-1.206e+10	-2.2786
-1.2058e+10	-2.2869
-1.2057e+10	-2.2861
-1.2055e+10	-2.2884
-1.2054e+10	-2.3061
-1.2052e+10	-2.2678
-1.2051e+10	-2.3052
-1.2049e+10	-2.3124
-1.2048e+10	-2.3215
-1.2046e+10	-2.288
-1.2045e+10	-2.2948
-1.2043e+10	-2.3082
-1.2042e+10	-2.2944
-1.204e+10	-2.2694
-1.2039e+10	-2.3121
-1.2037e+10	-2.3187
-1.2036e+10	-2.3183
-1.2034e+10	-2.3099
-1.2033e+10	-2.3022
-1.2031e+10	-2.2723
-1.203e+10	-2.2804
-1.2028e+10	-2.3077
-1.2027e+10	-2.3159
-1.2025e+10	-2.2954
-1.2024e+10	-2.3171
-1.2022e+10	-2.3024
-1.2021e+10	-2.2905
-1.2019e+10	-2.2606
[truncated: 18,002 more rows]
